# Supplementary material for: Decomposition aided attention-based recurrent neural networks for multistep ahead time-series forecasting of renewable power generation
Source: PeerJ Comput Sci. 2024 Jan 18;10:e1795. doi: 10.7717/peerj-cs.1795 (PMC10803097; doi:10.7717/peerj-cs.1795)
Supplement: Supplemental Information 1 [file peerj-cs-10-1795-s001.zip]

Archive with 9 entries (7 files):
- cs-86288-code_snippets_and_datasets/code snippets/
- cs-86288-code_snippets_and_datasets/code snippets/functionRNNAttentionV2.py
- cs-86288-code_snippets_and_datasets/code snippets/functionRNNV2.py
- cs-86288-code_snippets_and_datasets/code snippets/hhoTS.py
- cs-86288-code_snippets_and_datasets/code snippets/load_dataset_multi.py
- cs-86288-code_snippets_and_datasets/code snippets/LSTMEvaluate.py
- cs-86288-code_snippets_and_datasets/datasets/
- cs-86288-code_snippets_and_datasets/datasets/solar_removed_duplicates.csv
- cs-86288-code_snippets_and_datasets/datasets/WindFarm_2.csv
