# Supplementary material for: Decomposition aided attention-based recurrent neural networks for multistep ahead time-series forecasting of renewable power generation
Source: PeerJ Comput Sci. 2024 Jan 18;10:e1795. doi: 10.7717/peerj-cs.1795 (PMC10803097; doi:10.7717/peerj-cs.1795)
Supplement: Supplemental Information 1 [file peerj-cs-10-1795-s001.zip › cs-86288-code_snippets_and_datasets/code snippets/functionRNNV2.py]

'''
function for RNN model:
several stacked RNN layers are placed


'''
# main libraries
import numpy as np
import pandas as pd
import math


# set to run on CPU


# Early stopping
from keras.callbacks import EarlyStopping

# Evaluation
from sklearn import metrics

# import functions for model evaluation
from utilities.LSTMEvaluate import *

# from load data for scaling
from utilities.load_dataset_multi import *

import warnings

import os


class LSTMFunction:

    def __init__(self, trainData, valData, testData, test, test_denorm, D, features, lags, steps, intParams, bounds,
                 early_stop=False, target=None, scaler=None, norm_metrics=True):
        # time series, TimeSeries generator with train, wave and test data
        self.trainData = trainData
        self.valData = valData
        self.testData = testData

        # a test is also needed in the usual form for evaluation, this is a normalized test
        self.test = test

        # this is a denormalized test if we want denormalized metrics
        self.test_denorm = test_denorm

        # number of solution parameters
        self.D = D

        # this is for the scaler if we want the metrics as denormalized later
        # however, the scaler is loaded from load_datasetmulti and there is no need, so that's why
        # in constructor None
        self.scaler = scaler

        # do we want to return normalized metrics or denormalized
        self.norm_metrics = norm_metrics

        # number of features, with univariate the number of features=1
        self.features = features

        # number of lags, how many lags we have, in the univariate code, the input of the network is
        # of shapes [1,number_of_lags], e.g. [1.6]
        self.lags = lags

        # number of steps forward, this will be the number of neurons in the outputlayer
        self.steps = steps

        # list with positions of metaheuristic parameters, where parameters are int
        self.intParams = intParams

        # dictionary with parameter value limits

        self.bounds = bounds

        # we initialize early_stop

        self.early_stop = early_stop

        # setting array with parameter value bounds
        # D is the total length of the string and is passed from the main code

        self.ub = [None] * self.D
        self.lb = [None] * self.D
        self.name = "RNN Function"

        # we have only one parameter to start with, which is the number of neurons in the layer


        self.lb[0] = bounds['lb_lr']  # lower bound for learning rate, float
        self.ub[0] = bounds['ub_lr']  # lower bound for learning rate, float

        self.lb[1] = bounds['lb_dropout']  # lower bound for dropout
        self.ub[1] = bounds['ub_dropout']  # upper bound for dropout

        self.lb[2] = bounds['lb_epochs']  # lower bound for number of epochs, int
        self.ub[2] = bounds['ub_epochs']  # upper bound for number of epochs, int

        self.lb[3] = bounds['lb_layers']  # lower bound for number of layers, int
        self.ub[3] = bounds['ub_layers']  # upper bound for number of layers, int

        # now until the end of this sequence we set the value for the lower and upper limit of the number of neurons in all layers, including the attention layer
        # so that's why it goes to the end, and the length of D depends on ub_layers, so if ub_layers is e.g. 2, then the length of the string is D=4 (basic 4 parameters) + 2*2 = 8

        for i in range(4, D):
            self.lb[i] = bounds['lb_nn']  # lower bound for the number of neurons per layer, int
            self.ub[i] = bounds['ub_nn']  # # upper bound for the number of neurons per layer, int, the last one is for the attention layer

        # the rest are for start fixed parameters
        self.loss = 'mse'
        self.metrics = ['mean_absolute_error']
        self.epochs = 200
        self.droput = 0.01
        self.recurrent_droput = 0.01
        self.activation = 'relu'
        self.loss = 'mean_squared_error'
        self.learning_rate = 0.001

        # warnings.warn = self.warn

        # this is for target column for multivariate
        self.target = target

    # funkcija for evaluaciju
    def function(self, x):
        # sheet ace with the number of neurons
        # swarm individual is already a list and then you don't need to change anything
        # we will take only the first element of the list in case we have more parameters
        # print(type(x))
        # print(x)
        # we convert it back into a list, because it gets complicated with more hyperparameters

        learning_rate = x[0]
        dropout = x[1]  # this is for dropout layer
        epochs = int(x[2])  # epoch is also an integer
        layers_lstm = int(x[3])   #number of layers
        # now we make a list of neurons, for each LSTM layer one neuron plus one at the end of the number of neurons for the attention layer
        # we go from the 4th index to the end of how many layers we have for LSTM, but we skip the last one, since the last one is for attention
        nn_list = x[4:(layers_lstm +4)]
        #we convert everything to int
        nn_list = [int(x) for x in nn_list]


        #print('NN list:',nn_list)


        # LSTM model creation, training and prediction
        LSTMModel = self.createRNNModel(self.features, self.lags, self.steps, nn_list,learning_rate=learning_rate)
        # self.trainLSTM(LSTMModel,self.epochs,self.trainData,self.valData)
        self.trainLSTM(LSTMModel, epochs, self.trainData, self.valData, earlyStop=self.early_stop)
        prediction = self.predictLSTM(LSTMModel, self.testData)

        # result extraction and display
        results = extractResults(prediction, self.test, self.steps, self.lags)

        # print('RESULTS:',results)

        # this is a special step if we want to work with denormalized metrics

        dnormResults = denormalizeResultsEvaluation(results, self.test, self.target, self.steps, self.lags, self.test)


        # print('DENORM RESULTS:',dnormResults)

        # evaluatepredictions and evluatepredictionsoverall return in this order: r2, mae, mse, rmse
        # if there are more steps, the first element is r2 for all steps, then mae for all steps, etc.
        # for example, if we have 3 steps, then it is [r2first,r2second,r2third],[mafirst,masecond,masecond], etc.
        # these functions return tuples

        # here we first save all results, all metrics for all steps, if set for norm_metric1, then the main ones are normalized
        # and everything is generated and calculated according to the normalized ones
        # if self.norm_metrics=False, then the principals are denormalized and they are returned as primary

        if self.norm_metrics:  # we look at whether we want to return normalized or denormalized metrics
            allResults = evaluatePredictions(results, self.test[self.target])
            # here now we keep the overall results, the average of all metrics for all steps
            overallResults = evaluatePredictionsOverall(results, self.test[self.target])

            allResults1 = evaluatePredictions(dnormResults, self.test_denorm[self.target])
            # print("ALL:",allResults)
            # here now we keep the overall results, the average of all metrics for all steps
            overallResults1 = evaluatePredictionsOverall(dnormResults, self.test_denorm[self.target])

        else:
            allResults = evaluatePredictions(dnormResults, self.test_denorm[self.target])
            # print("ALL:",allResults)
            # here now we keep the overall results, the average of all metrics for all steps
            overallResults = evaluatePredictionsOverall(dnormResults, self.test_denorm[self.target])

            allResults1 = evaluatePredictions(results, self.test[self.target])
            # here now we keep the overall results, the average of all metrics for all steps
            overallResults1 = evaluatePredictionsOverall(results, self.test[self.target])

        # function returns the following:
        # therefore, we return two types of metrics, normalized and denormalized, and which will be primary depends on the flags self.normResults
        # objective, overall_results, all_results, overall_results1, all_results1, results, x (these are the solution parameters) and finally the model

        # first we define the objective, let the objective be the average mse (r2 should be larger and therefore cannot be used as an objective, when we do minimization problems)
        # objective = 1-overallResults[0]
        objective = overallResults[2]  # mse
        # objective = overallResults[2]
        #print(list(overallResults))
        #print(list(allResults))
        # here, therefore, we return both normalized and denormalized metrics, and the main ones are overallResults and allResults, and calculations are made based on them
        return objective, list(overallResults), list(allResults), list(overallResults1), list(
            allResults1), results, LSTMModel

    # Help function for creating LSTM models - LSTMModel Creation
    def createRNNModel(self, feature_size, inputs, outputs, nn_list, dropout=0.01,
                                 recurrent_dropout=0.01,
                                 loss='mean_squared_error', optimizer='adam', activation='relu', metrics=['accuracy'],
                                 learning_rate=0.001, batch_size=32):

        optimizer = keras.optimizers.Adam(learning_rate=learning_rate)
        # optimzer = 'adam'

        LSTMModel = keras.models.Sequential()
        LSTMModel.add(keras.Input(shape=(inputs, feature_size)))  # Input_Size, sequence_length

        # now we go through the list of neurons
        for i in range(len(nn_list)):
            #last layer has no return_sequences, all others do
            #in the first layer we only give the batch size, in the others we don't


            if i==0 and len(nn_list)>1:
            # only if it is the first lstm layer and if we have more than one layer, then we put batchsize and return sequences=true
                LSTMModel.add(layers.SimpleRNN(nn_list[i], batch_size=batch_size,activation=activation,return_sequences=True))
            #if the first lstm layer and if we have only one layer, then we put batch_size but no return_sequences
            elif i==0 and len(nn_list)==1:
                LSTMModel.add(layers.SimpleRNN(nn_list[i], batch_size=batch_size, activation=activation))

            #if last lstm layer then return_sequences=False
            elif i==len(nn_list)-1:
                LSTMModel.add(layers.SimpleRNN(nn_list[i], activation=activation))
            else:
                LSTMModel.add(layers.SimpleRNN(nn_list[i], activation=activation, return_sequences=True))


        LSTMModel.add(layers.Dropout(dropout))
        LSTMModel.add(layers.Dense(outputs))
        LSTMModel.compile(loss=loss, optimizer=optimizer, metrics=metrics)

        return LSTMModel

    def trainLSTM(self, model, epochs, trainData, valData=None, earlyStop=False):
        if (earlyStop):
            es = EarlyStopping(monitor='val_loss', mode='min', verbose=False, patience=epochs / 3)
            model.fit(trainData, epochs=epochs, verbose=False, validation_data=valData, callbacks=[es])
        else:
            if valData is None:
                model.fit(trainData, epochs=epochs, verbose=False)
            else:
                model.fit(trainData, epochs=epochs, verbose=False, validation_data=valData)

    def predictLSTM(self, model, testData):
        predictions = []
        predictions.append(model.predict(testData, verbose=False).reshape((-1)))
        predictions = np.array(predictions)
        return predictions

    # ignore warnings
    def warn(*args, **kwargs):
        pass
