# Supplementary material for: Decomposition aided attention-based recurrent neural networks for multistep ahead time-series forecasting of renewable power generation
Source: PeerJ Comput Sci. 2024 Jan 18;10:e1795. doi: 10.7717/peerj-cs.1795 (PMC10803097; doi:10.7717/peerj-cs.1795)
Supplement: Supplemental Information 1 [file peerj-cs-10-1795-s001.zip › cs-86288-code_snippets_and_datasets/datasets/solar_removed_duplicates.csv]

time	solar	temp	clouds	humidity	rain
2014-12-31 23:00:00+00:00	49.0	270.475	0	77	0.0
2015-01-01 00:00:00+00:00	50.0	270.475	0	77	0.0
2015-01-01 01:00:00+00:00	50.0	269.686	0	78	0.0
2015-01-01 02:00:00+00:00	50.0	269.686	0	78	0.0
2015-01-01 03:00:00+00:00	42.0	269.686	0	78	0.0
2015-01-01 04:00:00+00:00	34.0	270.292	0	71	0.0
2015-01-01 05:00:00+00:00	34.0	270.292	0	71	0.0
2015-01-01 06:00:00+00:00	35.0	270.292	0	71	0.0
2015-01-01 07:00:00+00:00	54.0	274.601	0	71	0.0
2015-01-01 08:00:00+00:00	743.0	274.601	0	71	0.0
2015-01-01 09:00:00+00:00	2019.0	274.601	0	71	0.0
2015-01-01 10:00:00+00:00	3197.0	284.824	0	55	0.0
2015-01-01 11:00:00+00:00	3885.0	284.824	0	55	0.0
2015-01-01 12:00:00+00:00	4007.0	284.824	0	55	0.0
2015-01-01 13:00:00+00:00	3973.0	285.0506563	0	52	0.0
2015-01-01 14:00:00+00:00	3818.0	285.2773438	0	50	0.0
2015-01-01 15:00:00+00:00	3088.0	281.024	0	67	0.0
2015-01-01 16:00:00+00:00	1467.0	282.744	0	58	0.0
2015-01-01 17:00:00+00:00	404.0	279.984	0	68	0.0
2015-01-01 18:00:00+00:00	139.0	277.8761875	0	69	0.0
2015-01-01 19:00:00+00:00	100.0	275.0075	0	81	0.0
2015-01-01 20:00:00+00:00	75.0	272.791	0	84	0.0
2015-01-01 21:00:00+00:00	74.0	272.791	0	84	0.0
2015-01-01 22:00:00+00:00	56.0	271.229	0	82	0.0
2015-01-01 23:00:00+00:00	54.0	271.229	0	82	0.0
2015-01-02 00:00:00+00:00	54.0	271.229	0	82	0.0
2015-01-02 01:00:00+00:00	54.0	270.664	0	82	0.0
2015-01-02 02:00:00+00:00	53.0	270.664	0	82	0.0
2015-01-02 03:00:00+00:00	53.0	270.664	0	82	0.0
2015-01-02 04:00:00+00:00	63.0	270.277	0	78	0.0
2015-01-02 05:00:00+00:00	55.0	270.277	0	78	0.0
2015-01-02 06:00:00+00:00	54.0	270.277	0	78	0.0
2015-01-02 07:00:00+00:00	116.0	274.43	0	70	0.0
2015-01-02 08:00:00+00:00	1039.0	274.43	0	70	0.0
2015-01-02 09:00:00+00:00	2373.0	274.43	0	70	0.0
2015-01-02 10:00:00+00:00	3699.0	285.595	0	52	0.0
2015-01-02 11:00:00+00:00	4154.0	286.304	0	44	0.0
2015-01-02 12:00:00+00:00	4074.0	285.595	0	52	0.0
2015-01-02 13:00:00+00:00	3851.0	287.2833125	0	37	0.0
2015-01-02 14:00:00+00:00	3619.0	287.5536875	0	37	0.0
2015-01-02 15:00:00+00:00	3024.0	282.42	0	54	0.0
2015-01-02 16:00:00+00:00	2053.0	284.4916563	0	48	0.0
2015-01-02 17:00:00+00:00	769.0	281.1593438	0	59	0.0
2015-01-02 18:00:00+00:00	266.0	277.545	0	81	0.0
2015-01-02 19:00:00+00:00	165.0	275.707	0	75	0.0
2015-01-02 20:00:00+00:00	137.0	273.587	0	79	0.0
2015-01-02 21:00:00+00:00	137.0	273.587	0	79	0.0
2015-01-02 22:00:00+00:00	137.0	272.333	0	78	0.0
2015-01-02 23:00:00+00:00	62.0	272.333	0	78	0.0
2015-01-03 00:00:00+00:00	62.0	272.333	0	78	0.0
2015-01-03 01:00:00+00:00	61.0	271.967	8	80	0.0
2015-01-03 02:00:00+00:00	61.0	271.967	8	80	0.0
2015-01-03 03:00:00+00:00	61.0	271.967	8	80	0.0
2015-01-03 04:00:00+00:00	61.0	271.969	12	80	0.0
2015-01-03 05:00:00+00:00	61.0	271.969	12	80	0.0
2015-01-03 06:00:00+00:00	63.0	271.969	12	80	0.0
2015-01-03 07:00:00+00:00	233.0	275.827	0	78	0.0
2015-01-03 08:00:00+00:00	820.0	275.827	0	78	0.0
2015-01-03 09:00:00+00:00	1665.0	275.827	0	78	0.0
2015-01-03 10:00:00+00:00	2488.0	287.968	0	51	0.0
2015-01-03 11:00:00+00:00	3218.0	287.968	0	51	0.0
2015-01-03 12:00:00+00:00	3695.0	287.968	0	51	0.0
2015-01-03 13:00:00+00:00	3780.0	287.968	0	51	0.0
2015-01-03 14:00:00+00:00	3370.0	290.323	0	51	0.0
2015-01-03 15:00:00+00:00	2692.0	288.18425	0	55	0.0
2015-01-03 16:00:00+00:00	1931.0	287.5973125	0	53	0.0
2015-01-03 17:00:00+00:00	1015.0	284.6826875	0	60	0.0
2015-01-03 18:00:00+00:00	502.0	281.768	0	72	0.0
2015-01-03 19:00:00+00:00	355.0	277.502	0	79	0.0
2015-01-03 20:00:00+00:00	291.0	277.502	0	79	0.0
2015-01-03 21:00:00+00:00	207.0	277.502	0	79	0.0
2015-01-03 22:00:00+00:00	117.0	276.168	0	78	0.0
2015-01-03 23:00:00+00:00	692.0	276.168	0	78	0.0
2015-01-04 00:00:00+00:00	684.0	276.168	0	78	0.0
2015-01-04 01:00:00+00:00	648.0	275.243	0	77	0.0
2015-01-04 02:00:00+00:00	640.0	275.243	0	77	0.0
2015-01-04 03:00:00+00:00	563.0	275.243	0	77	0.0
2015-01-04 04:00:00+00:00	372.0	274.779	0	75	0.0
2015-01-04 05:00:00+00:00	179.0	274.779	0	75	0.0
2015-01-04 06:00:00+00:00	129.0	274.779	0	75	0.0
2015-01-04 07:00:00+00:00	357.0	277.761	0	74	0.0
2015-01-04 08:00:00+00:00	1634.0	277.761	0	74	0.0
2015-01-04 09:00:00+00:00	3830.0	277.761	0	74	0.0
2015-01-04 10:00:00+00:00	4937.0	277.761	0	74	0.0
2015-01-04 11:00:00+00:00	5302.0	288.936	0	57	0.0
2015-01-04 12:00:00+00:00	5590.0	288.936	0	57	0.0
2015-01-04 13:00:00+00:00	5668.0	289.305	0	55	0.0
2015-01-04 14:00:00+00:00	5593.0	289.674	0	53	0.0
2015-01-04 15:00:00+00:00	5316.0	289.742	0	57	0.0
2015-01-04 16:00:00+00:00	4907.0	285.2135	0	74	0.0
2015-01-04 17:00:00+00:00	4200.0	280.685	0	92	0.0
2015-01-04 18:00:00+00:00	2911.0	278.057	0	89	0.0
2015-01-04 19:00:00+00:00	1392.0	275.429	0	87	0.0
2015-01-04 20:00:00+00:00	748.0	275.429	0	91	0.0
2015-01-04 21:00:00+00:00	696.0	275.429	0	87	0.0
2015-01-04 22:00:00+00:00	672.0	274.5185	0	91	0.0
2015-01-04 23:00:00+00:00	691.0	273.608	0	86	0.0
2015-01-05 00:00:00+00:00	668.0	273.608	0	86	0.0
2015-01-05 01:00:00+00:00	662.0	273.553	0	84	0.0
2015-01-05 02:00:00+00:00		273.553	0	84	0.0
2015-01-05 03:00:00+00:00	570.0	273.553	0	84	0.0
2015-01-05 04:00:00+00:00	428.0	273.614	0	84	0.0
2015-01-05 05:00:00+00:00	243.0	273.614	0	84	0.0
2015-01-05 06:00:00+00:00	155.0	273.614	0	84	0.0
2015-01-05 07:00:00+00:00	500.0	277.061	0	83	0.0
2015-01-05 08:00:00+00:00	1333.0	277.061	0	83	0.0
2015-01-05 09:00:00+00:00	2482.0	276.909	0	84	0.0
2015-01-05 10:00:00+00:00	3339.0	286.983	0	68	0.0
2015-01-05 11:00:00+00:00		286.983	0	68	0.0
2015-01-05 12:00:00+00:00		286.983	0	68	0.0
2015-01-05 13:00:00+00:00		288.058	0	63	0.0
2015-01-05 14:00:00+00:00		287.702	0	64	0.0
2015-01-05 15:00:00+00:00		284.912	0	76	0.0
2015-01-05 16:00:00+00:00		284.9616563	0	76	0.0
2015-01-05 17:00:00+00:00	2944.0	282.5773438	0	86	0.0
2015-01-05 18:00:00+00:00	1971.0	278.664	0	84	0.0
2015-01-05 19:00:00+00:00	958.0	275.77	0	91	0.0
2015-01-05 20:00:00+00:00	605.0	275.77	0	91	0.0
2015-01-05 21:00:00+00:00	518.0	275.77	0	91	0.0
2015-01-05 22:00:00+00:00	394.0	274.8905	0	88	0.0
2015-01-05 23:00:00+00:00	626.0	274.011	0	86	0.0
2015-01-06 00:00:00+00:00	624.0	274.011	0	86	0.0
2015-01-06 01:00:00+00:00	616.0	273.142	0	86	0.0
2015-01-06 02:00:00+00:00	582.0	273.142	0	86	0.0
2015-01-06 03:00:00+00:00	576.0	273.142	0	86	0.0
2015-01-06 04:00:00+00:00	415.0	272.325	8	86	0.0
2015-01-06 05:00:00+00:00	412.0	272.325	8	86	0.0
2015-01-06 06:00:00+00:00	1168.0	272.325	8	86	0.0
2015-01-06 07:00:00+00:00	3018.0	275.545	8	90	0.0
2015-01-06 08:00:00+00:00	4129.0	275.545	8	90	0.0
2015-01-06 09:00:00+00:00	4642.0	275.545	8	90	0.0
2015-01-06 10:00:00+00:00	4976.0	285.676	0	68	0.0
2015-01-06 11:00:00+00:00	5044.0	285.676	0	68	0.0
2015-01-06 12:00:00+00:00	4887.0	286.4	0	66	0.0
2015-01-06 13:00:00+00:00	4641.0	287.124	0	64	0.0
2015-01-06 14:00:00+00:00	4279.0	287.124	0	64	0.0
2015-01-06 15:00:00+00:00	3824.0	283.237	4	79	0.0
2015-01-06 16:00:00+00:00	3132.0	279.35	8	94	0.0
2015-01-06 17:00:00+00:00	2383.0	279.973	24	96	0.0
2015-01-06 18:00:00+00:00	1586.0	278.3905	44	95	0.0
2015-01-06 19:00:00+00:00	891.0	276.808	64	94	0.0
2015-01-06 20:00:00+00:00	696.0	276.808	64	96	0.0
2015-01-06 21:00:00+00:00	669.0	278.1633438	82	95	0.0
2015-01-06 22:00:00+00:00	1280.0	278.841	92	96	0.0
2015-01-06 23:00:00+00:00	1253.0	278.841	92	96	0.0
2015-01-07 00:00:00+00:00	1231.0	278.841	92	96	0.0
2015-01-07 01:00:00+00:00	1223.0	279.626	88	99	0.3
2015-01-07 02:00:00+00:00	1189.0	279.626	88	99	0.3
2015-01-07 03:00:00+00:00	1142.0	279.626	88	99	0.3
2015-01-07 04:00:00+00:00	1043.0	278.987	48	96	0.0
2015-01-07 05:00:00+00:00	979.0	278.987	48	96	0.0
2015-01-07 06:00:00+00:00	1336.0	278.987	48	96	0.0
2015-01-07 07:00:00+00:00	2121.0	278.0316875	68	90	0.3
2015-01-07 08:00:00+00:00	2841.0	278.7733438	80	86	0.3
2015-01-07 09:00:00+00:00	3556.0	281.3868125	27	83	0.3
2015-01-07 10:00:00+00:00	3756.0	281.8165	50	79	0.3
2015-01-07 11:00:00+00:00	3639.0	284.118	8	77	0.0
2015-01-07 12:00:00+00:00	4133.0	284.3325	8	75	0.3
2015-01-07 13:00:00+00:00	4896.0	284.1133438	32	72	0.3
2015-01-07 14:00:00+00:00	4647.0	284.5446875	20	72	0.3
2015-01-07 15:00:00+00:00	4184.0	281.38	26	85	0.3
2015-01-07 16:00:00+00:00	3631.0	283.01	8	80	0.3
2015-01-07 17:00:00+00:00	2772.0	281.044	8	88	0.3
2015-01-07 18:00:00+00:00	2013.0	280.3815	26	87	0.0
2015-01-07 19:00:00+00:00	1193.0	278.85	32	93	0.0
2015-01-07 20:00:00+00:00	636.0	278.25	32	94	0.0
2015-01-07 21:00:00+00:00	573.0	277.85	50	94	0.0
2015-01-07 22:00:00+00:00	433.0	277.45	68	95	0.0
2015-01-07 23:00:00+00:00	391.0	279.85	68	94	0.0
2015-01-08 00:00:00+00:00	352.0	278.95	46	94	0.0
2015-01-08 01:00:00+00:00	328.0	278.05	24	95	0.0
2015-01-08 02:00:00+00:00	327.0	277.25	24	95	0.0
2015-01-08 03:00:00+00:00	320.0	276.75	24	95	0.0
2015-01-08 04:00:00+00:00	265.0	276.45	24	96	0.0
2015-01-08 05:00:00+00:00	223.0	276.05	0	95	0.0
2015-01-08 06:00:00+00:00	708.0	275.55	0	95	0.0
2015-01-08 07:00:00+00:00	2225.0	275.15	0	95	0.0
2015-01-08 08:00:00+00:00	3943.0	278.35	0	95	0.0
2015-01-08 09:00:00+00:00	4514.0	282.05	0	82	0.0
2015-01-08 10:00:00+00:00	4926.0	284.25	0	68	0.0
2015-01-08 11:00:00+00:00	5067.0	285.55	0	65	0.0
2015-01-08 12:00:00+00:00	5092.0	286.85	0	54	0.0
2015-01-08 13:00:00+00:00	5019.0	287.75	0	52	0.0
2015-01-08 14:00:00+00:00	4803.0	289.05	0	46	0.0
2015-01-08 15:00:00+00:00	4507.0	286.675	0	55	0.0
2015-01-08 16:00:00+00:00	4010.0	283.982	0	69	0.0
2015-01-08 17:00:00+00:00	3321.0	281.766	0	76	0.0
2015-01-08 18:00:00+00:00	2089.0	279.55	0	84	0.0
2015-01-08 19:00:00+00:00	957.0	278.85	0	84	0.0
2015-01-08 20:00:00+00:00	721.0	281.05	0	72	0.0
2015-01-08 21:00:00+00:00	691.0	280.25	0	79	0.0
2015-01-08 22:00:00+00:00	39.0	278.85	0	80	0.0
2015-01-08 23:00:00+00:00	38.0	277.75	0	82	0.0
2015-01-09 00:00:00+00:00	37.0	276.95	0	83	0.0
2015-01-09 01:00:00+00:00	37.0	277.45	0	77	0.0
2015-01-09 02:00:00+00:00	36.0	278.95	0	70	0.0
2015-01-09 03:00:00+00:00	41.0	277.05	0	76	0.0
2015-01-09 04:00:00+00:00	45.0	277.0	0	76	0.0
2015-01-09 05:00:00+00:00	58.0	276.95	0	77	0.0
2015-01-09 06:00:00+00:00	317.0	276.6	0	77	0.0
2015-01-09 07:00:00+00:00	1107.0	276.25	0	78	0.0
2015-01-09 08:00:00+00:00	2133.0	276.545	0	77	0.0
2015-01-09 09:00:00+00:00	3193.0	284.85	0	53	0.0
2015-01-09 10:00:00+00:00	3932.0	282.295	0	60	0.0
2015-01-09 11:00:00+00:00	4156.0	287.75	0	45	0.0
2015-01-09 12:00:00+00:00	4285.0	289.35	0	41	0.0
2015-01-09 13:00:00+00:00	4135.0	290.95	0	37	0.0
2015-01-09 14:00:00+00:00	3883.0	289.956	0	43	0.0
2015-01-09 15:00:00+00:00	3513.0	286.8204063	0	55	0.0
2015-01-09 16:00:00+00:00	3253.0	286.1833125	0	61	0.0
2015-01-09 17:00:00+00:00	2403.0	283.4046563	0	72	0.0
2015-01-09 18:00:00+00:00	1060.0	285.278	0	56	0.0
2015-01-09 19:00:00+00:00	530.0	284.05	0	59	0.0
2015-01-09 20:00:00+00:00	444.0	280.163	0	70	0.0
2015-01-09 21:00:00+00:00	386.0	280.2604063	0	70	0.0
2015-01-09 22:00:00+00:00	384.0	275.7093125	0	83	0.0
2015-01-09 23:00:00+00:00	167.0	275.1426563	0	85	0.0
2015-01-10 00:00:00+00:00	102.0	280.5315	0	63	0.0
2015-01-10 01:00:00+00:00	103.0	281.95	0	57	0.0
2015-01-10 02:00:00+00:00	102.0	278.147	0	72	0.0
2015-01-10 03:00:00+00:00	102.0	284.15	0	45	0.0
2015-01-10 04:00:00+00:00	102.0	279.797	0	64	0.0
2015-01-10 05:00:00+00:00	103.0	285.25	0	41	0.0
2015-01-10 06:00:00+00:00	233.0	285.75	0	37	0.0
2015-01-10 07:00:00+00:00	1209.0	286.25	0	34	0.0
2015-01-10 08:00:00+00:00	2927.0	282.5835	0	49	0.0
2015-01-10 09:00:00+00:00	4515.0	285.75	0	43	0.0
2015-01-10 10:00:00+00:00	5044.0	284.8835	0	47	0.0
2015-01-10 11:00:00+00:00	5107.0	290.85	0	30	0.0
2015-01-10 12:00:00+00:00	4900.0	292.4	0	28	0.0
2015-01-10 13:00:00+00:00	4463.0	293.95	0	26	0.0
2015-01-10 14:00:00+00:00	4215.0	292.681	0	38	0.0
2015-01-10 15:00:00+00:00	3756.0	294.85	0	25	0.0
2015-01-10 16:00:00+00:00	2857.0	291.231	0	43	0.0
2015-01-10 17:00:00+00:00	1303.0	291.05	0	36	0.0
2015-01-10 18:00:00+00:00	633.0	290.9	0	35	0.0
2015-01-10 19:00:00+00:00	510.0	290.75	0	34	0.0
2015-01-10 20:00:00+00:00	497.0	290.15	0	32	0.0
2015-01-10 21:00:00+00:00	466.0	289.55	0	31	0.0
2015-01-10 22:00:00+00:00	26.0	289.0	0	31	0.0
2015-01-10 23:00:00+00:00	25.0	288.45	0	32	0.0
2015-01-11 00:00:00+00:00	25.0	288.05	0	31	0.0
2015-01-11 01:00:00+00:00	25.0	287.65	0	30	0.0
2015-01-11 02:00:00+00:00	25.0	280.946	0	59	0.0
2015-01-11 03:00:00+00:00	25.0	288.15	0	24	0.0
2015-01-11 04:00:00+00:00	23.0	279.996	0	58	0.0
2015-01-11 05:00:00+00:00	35.0	285.75	0	28	0.0
2015-01-11 06:00:00+00:00	394.0	284.95	0	31	0.0
2015-01-11 07:00:00+00:00	1228.0	284.15	0	34	0.0
2015-01-11 08:00:00+00:00	2045.0	285.55	0	38	0.0
2015-01-11 09:00:00+00:00	2423.0	286.65	0	39	0.0
2015-01-11 10:00:00+00:00	2437.0	288.25	0	37	0.0
2015-01-11 11:00:00+00:00	2022.0	289.35	20	36	0.0
2015-01-11 12:00:00+00:00	1630.0	291.05	0	33	0.0
2015-01-11 13:00:00+00:00	1334.0	293.05	0	33	0.0
2015-01-11 14:00:00+00:00	860.0	293.95	0	32	0.0
2015-01-11 15:00:00+00:00	254.0	293.25	0	35	0.0
2015-01-11 16:00:00+00:00	57.0	290.35	12	45	0.0
2015-01-11 17:00:00+00:00	54.0	285.741	6	59	0.0
2015-01-11 18:00:00+00:00	55.0	286.0833438	4	59	0.0
2015-01-11 19:00:00+00:00	34.0	283.95	0	66	0.0
2015-01-11 20:00:00+00:00	31.0	281.55	0	73	0.0
2015-01-11 21:00:00+00:00	31.0	280.55	0	76	0.0
2015-01-11 22:00:00+00:00	44.0	279.95	0	79	0.0
2015-01-11 23:00:00+00:00	42.0	279.25	0	84	0.0
2015-01-12 00:00:00+00:00	42.0	278.95	0	86	0.0
2015-01-12 01:00:00+00:00	42.0	278.95	92	86	0.0
2015-01-12 02:00:00+00:00	42.0	279.45	92	88	0.0
2015-01-12 03:00:00+00:00	42.0	279.75	92	91	0.0
2015-01-12 04:00:00+00:00	42.0	279.35	88	93	0.0
2015-01-12 05:00:00+00:00	45.0	279.25	88	94	0.0
2015-01-12 06:00:00+00:00	157.0	278.25	88	94	0.0
2015-01-12 07:00:00+00:00	1104.0	281.95	92	88	0.0
2015-01-12 08:00:00+00:00	2190.0	283.35	92	84	0.0
2015-01-12 09:00:00+00:00	3012.0	284.55	92	82	0.0
2015-01-12 10:00:00+00:00	3262.0	286.15	24	76	0.0
2015-01-12 11:00:00+00:00	3208.0	286.95	24	70	0.0
2015-01-12 12:00:00+00:00	3027.0	288.05	24	65	0.0
2015-01-12 13:00:00+00:00	2630.0	288.65	0	62	0.0
2015-01-12 14:00:00+00:00	1615.0	289.65	0	60	0.0
2015-01-12 15:00:00+00:00	422.0	287.75	0	72	0.0
2015-01-12 16:00:00+00:00	86.0	285.85	12	80	0.0
2015-01-12 17:00:00+00:00	63.0	284.55	12	85	0.0
2015-01-12 18:00:00+00:00	56.0	282.85	12	88	0.0
2015-01-12 19:00:00+00:00	44.0	281.85	48	91	0.0
2015-01-12 20:00:00+00:00	42.0	282.05	48	92	0.0
2015-01-12 21:00:00+00:00	42.0	282.05	48	90	0.0
2015-01-12 22:00:00+00:00	32.0	282.05	48	88	0.0
2015-01-12 23:00:00+00:00	32.0	281.05	36	90	0.0
2015-01-13 00:00:00+00:00	32.0	279.75	36	87	0.0
2015-01-13 01:00:00+00:00	32.0	279.35	68	79	0.0
2015-01-13 02:00:00+00:00	32.0	278.65	68	81	0.0
2015-01-13 03:00:00+00:00	32.0	278.65	68	79	0.0
2015-01-13 04:00:00+00:00	32.0	278.75	92	77	0.0
2015-01-13 05:00:00+00:00	37.0	278.95	92	76	0.0
2015-01-13 06:00:00+00:00	56.0	278.95	92	75	0.0
2015-01-13 07:00:00+00:00	516.0	277.15	32	82	0.0
2015-01-13 08:00:00+00:00	1475.0	279.35	32	76	0.0
2015-01-13 09:00:00+00:00	2284.0	283.95	32	62	0.0
2015-01-13 10:00:00+00:00	2857.0	287.55	0	53	0.0
2015-01-13 11:00:00+00:00	3217.0	289.45	0	48	0.0
2015-01-13 12:00:00+00:00	3253.0	290.95	0	42	0.0
2015-01-13 13:00:00+00:00	3084.0	291.75	0	36	0.0
2015-01-13 14:00:00+00:00	2475.0	292.35	0	36	0.0
2015-01-13 15:00:00+00:00	1187.0	292.35	0	36	0.0
2015-01-13 16:00:00+00:00	303.0	290.35	0	41	0.0
2015-01-13 17:00:00+00:00	98.0	289.85	0	40	0.0
2015-01-13 18:00:00+00:00	80.0	289.05	0	40	0.0
2015-01-13 19:00:00+00:00	44.0	287.35	0	45	0.0
2015-01-13 20:00:00+00:00	44.0	283.95	0	74	0.0
2015-01-13 21:00:00+00:00	35.0	285.75	0	56	0.0
2015-01-13 22:00:00+00:00	28.0	286.85	0	50	0.0
2015-01-13 23:00:00+00:00	28.0	285.45	0	53	0.0
2015-01-14 00:00:00+00:00	27.0	285.55	0	52	0.0
2015-01-14 01:00:00+00:00	27.0	284.35	0	56	0.0
2015-01-14 02:00:00+00:00	27.0	284.85	0	56	0.0
2015-01-14 03:00:00+00:00	27.0	285.35	0	55	0.0
2015-01-14 04:00:00+00:00	27.0	285.45	24	55	0.0
2015-01-14 05:00:00+00:00	32.0	284.15	24	59	0.0
2015-01-14 06:00:00+00:00	39.0	283.85	24	61	0.0
2015-01-14 07:00:00+00:00	411.0	284.25	0	58	0.0
2015-01-14 08:00:00+00:00	1258.0	284.85	0	57	0.0
2015-01-14 09:00:00+00:00	1960.0	285.45	0	58	0.0
2015-01-14 10:00:00+00:00	2480.0	286.95	0	56	0.0
2015-01-14 11:00:00+00:00	2688.0	289.05	0	47	0.0
2015-01-14 12:00:00+00:00	2683.0	290.75	0	38	0.0
2015-01-14 13:00:00+00:00	2420.0	291.95	0	37	0.0
2015-01-14 14:00:00+00:00	2003.0	291.35	0	41	0.0
2015-01-14 15:00:00+00:00	905.0	291.65	0	40	0.0
2015-01-14 16:00:00+00:00	213.0	290.45	0	39	0.0
2015-01-14 17:00:00+00:00	112.0	288.25	0	45	0.0
2015-01-14 18:00:00+00:00	79.0	288.35	0	41	0.0
2015-01-14 19:00:00+00:00	32.0	284.15	0	74	0.0
2015-01-14 20:00:00+00:00	31.0	281.65	0	75	0.0
2015-01-14 21:00:00+00:00	31.0	280.55	0	84	0.0
2015-01-14 22:00:00+00:00	31.0	279.75	0	81	0.0
2015-01-14 23:00:00+00:00	31.0	279.05	0	78	0.0
2015-01-15 00:00:00+00:00	31.0	279.55	0	74	0.0
2015-01-15 01:00:00+00:00	31.0	279.35	0	74	0.0
2015-01-15 02:00:00+00:00	31.0	280.95	0	68	0.0
2015-01-15 03:00:00+00:00	31.0	279.85	0	71	0.0
2015-01-15 04:00:00+00:00	31.0	280.45	0	72	0.0
2015-01-15 05:00:00+00:00	33.0	279.85	0	73	0.0
2015-01-15 06:00:00+00:00	50.0	280.25	0	73	0.0
2015-01-15 07:00:00+00:00	562.0	281.95	0	65	0.0
2015-01-15 08:00:00+00:00	1336.0	285.55	0	54	0.0
2015-01-15 09:00:00+00:00	1984.0	287.05	0	50	0.0
2015-01-15 10:00:00+00:00	2287.0	288.75	0	46	0.0
2015-01-15 11:00:00+00:00	2274.0	290.25	0	43	0.0
2015-01-15 12:00:00+00:00	2062.0	291.05	0	38	0.0
2015-01-15 13:00:00+00:00	1593.0	291.05	0	36	0.0
2015-01-15 14:00:00+00:00	939.0	291.55	0	37	0.0
2015-01-15 15:00:00+00:00	287.0	291.95	0	38	0.0
2015-01-15 16:00:00+00:00	67.0	290.75	0	41	0.0
2015-01-15 17:00:00+00:00	62.0	289.282	0	46	0.0
2015-01-15 18:00:00+00:00	61.0	288.854	27	48	0.0
2015-01-15 19:00:00+00:00	59.0	287.2126875	22	54	0.0
2015-01-15 20:00:00+00:00	59.0	286.6113125	45	57	0.0
2015-01-15 21:00:00+00:00	59.0	286.2915	21	56	0.0
2015-01-15 22:00:00+00:00	59.0	285.5963438	60	60	0.0
2015-01-15 23:00:00+00:00	59.0	285.1826875	52	61	0.0
2015-01-16 00:00:00+00:00	59.0	286.75	44	55	0.0
2015-01-16 01:00:00+00:00	59.0	287.05	36	53	0.0
2015-01-16 02:00:00+00:00	59.0	286.65	36	54	0.0
2015-01-16 03:00:00+00:00	59.0	285.95	36	58	0.0
2015-01-16 04:00:00+00:00	59.0	285.25	76	61	0.0
2015-01-16 05:00:00+00:00	59.0	284.55	76	64	0.0
2015-01-16 06:00:00+00:00	40.0	285.45	76	63	0.0
2015-01-16 07:00:00+00:00	352.0	285.35	56	68	0.0
2015-01-16 08:00:00+00:00	1229.0	285.25	56	65	0.0
2015-01-16 09:00:00+00:00	1855.0	284.75	56	62	0.0
2015-01-16 10:00:00+00:00	2270.0	284.35	20	55	0.0
2015-01-16 11:00:00+00:00	2466.0	284.35	20	52	0.0
2015-01-16 12:00:00+00:00	2388.0	284.95	20	49	0.0
2015-01-16 13:00:00+00:00	2126.0	285.05	0	51	0.0
2015-01-16 14:00:00+00:00	1652.0	285.85	0	43	0.0
2015-01-16 15:00:00+00:00	773.0	286.05	0	37	0.0
2015-01-16 16:00:00+00:00	222.0	284.421	0	41	0.0
2015-01-16 17:00:00+00:00	99.0	283.55	0	42	0.0
2015-01-16 18:00:00+00:00	88.0	282.85	0	46	0.0
2015-01-16 19:00:00+00:00	75.0	282.35	0	48	0.0
2015-01-16 20:00:00+00:00	75.0	281.95	0	50	0.0
2015-01-16 21:00:00+00:00	75.0	281.45	0	54	0.0
2015-01-16 22:00:00+00:00	75.0	280.65	0	58	0.0
2015-01-16 23:00:00+00:00	74.0	280.55	0	62	0.0
2015-01-17 00:00:00+00:00	57.0	280.05	0	64	0.0
2015-01-17 01:00:00+00:00	38.0	279.45	0	66	0.0
2015-01-17 02:00:00+00:00	38.0	279.05	0	69	0.0
2015-01-17 03:00:00+00:00	38.0	279.25	0	65	0.0
2015-01-17 04:00:00+00:00	37.0	278.95	0	62	0.0
2015-01-17 05:00:00+00:00	37.0	278.35	0	64	0.0
2015-01-17 06:00:00+00:00	62.0	278.05	0	63	0.0
2015-01-17 07:00:00+00:00	771.0	278.25	0	60	0.0
2015-01-17 08:00:00+00:00	1914.0	279.85	0	54	0.0
2015-01-17 09:00:00+00:00	2804.0	281.85	0	49	0.0
2015-01-17 10:00:00+00:00	3408.0	283.25	0	45	0.0
2015-01-17 11:00:00+00:00	3584.0	284.25	0	40	0.0
2015-01-17 12:00:00+00:00	3496.0	284.85	0	38	0.0
2015-01-17 13:00:00+00:00	3203.0	286.25	0	36	0.0
2015-01-17 14:00:00+00:00	2515.0	286.75	0	33	0.0
2015-01-17 15:00:00+00:00	1121.0	286.45	0	34	0.0
2015-01-17 16:00:00+00:00	233.0	285.65	0	36	0.0
2015-01-17 17:00:00+00:00	89.0	279.95	0	56	0.0
2015-01-17 18:00:00+00:00	79.0	278.35	0	61	0.0
2015-01-17 19:00:00+00:00	71.0	280.95	0	44	0.0
2015-01-17 20:00:00+00:00	70.0	280.05	0	45	0.0
2015-01-17 21:00:00+00:00	70.0	280.35	0	43	0.0
2015-01-17 22:00:00+00:00	70.0	279.95	0	45	0.0
2015-01-17 23:00:00+00:00	61.0	279.75	0	45	0.0
2015-01-18 00:00:00+00:00	54.0	279.35	0	47	0.0
2015-01-18 01:00:00+00:00	54.0	278.95	20	49	0.0
2015-01-18 02:00:00+00:00	54.0	279.25	20	48	0.0
2015-01-18 03:00:00+00:00	54.0	277.75	20	53	0.0
2015-01-18 04:00:00+00:00	54.0	277.25	20	56	0.0
2015-01-18 05:00:00+00:00	55.0	276.85	20	61	0.0
2015-01-18 06:00:00+00:00	74.0	276.85	20	60	0.0
2015-01-18 07:00:00+00:00	360.0	276.55	64	63	0.0
2015-01-18 08:00:00+00:00	717.0	276.85	64	66	0.0
2015-01-18 09:00:00+00:00	817.0	278.75	64	59	0.0
2015-01-18 10:00:00+00:00	827.0	281.35	92	51	0.0
2015-01-18 11:00:00+00:00	824.0	283.05	92	46	0.0
2015-01-18 12:00:00+00:00	669.0	283.75	92	46	0.0
2015-01-18 13:00:00+00:00	481.0	283.95	68	49	0.0
2015-01-18 14:00:00+00:00	262.0	284.25	68	48	0.0
2015-01-18 15:00:00+00:00	103.0	283.5	80	50	0.0
2015-01-18 16:00:00+00:00	69.0	282.75	92	52	0.0
2015-01-18 17:00:00+00:00	69.0	281.85	92	56	0.0
2015-01-18 18:00:00+00:00	67.0	281.65	92	59	0.0
2015-01-18 19:00:00+00:00	65.0	279.45	92	81	0.3
2015-01-18 20:00:00+00:00	65.0	278.95	92	87	0.3
2015-01-18 21:00:00+00:00	65.0	278.65	92	90	0.3
2015-01-18 22:00:00+00:00	65.0	278.55	92	91	0.3
2015-01-18 23:00:00+00:00	65.0	278.35	92	93	0.3
2015-01-19 00:00:00+00:00	65.0	278.25	92	94	0.3
2015-01-19 01:00:00+00:00	65.0	278.25	92	94	0.3
2015-01-19 02:00:00+00:00	65.0	278.45	92	91	0.3
2015-01-19 03:00:00+00:00	66.0	278.35	92	93	0.3
2015-01-19 04:00:00+00:00	74.0	278.25	92	95	0.3
2015-01-19 05:00:00+00:00	66.0	278.15	92	94	0.3
2015-01-19 06:00:00+00:00	68.0	278.25	92	94	0.3
2015-01-19 07:00:00+00:00	317.0	278.35	92	93	0.3
2015-01-19 08:00:00+00:00	962.0	278.55	92	93	0.3
2015-01-19 09:00:00+00:00	1714.0	278.95	92	91	0.3
2015-01-19 10:00:00+00:00	2127.0	279.45	92	92	0.0
2015-01-19 11:00:00+00:00	2268.0	280.25	92	87	0.0
2015-01-19 12:00:00+00:00	2356.0	280.55	92	86	0.0
2015-01-19 13:00:00+00:00	2288.0	280.85	92	83	0.0
2015-01-19 14:00:00+00:00	2003.0	280.55	92	87	0.0
2015-01-19 15:00:00+00:00	1307.0	280.571	91	79	0.3
2015-01-19 16:00:00+00:00	414.0	281.748	90	54	0.3
2015-01-19 17:00:00+00:00		281.191	89	55	0.3
2015-01-19 18:00:00+00:00		279.8775	56	62	0.0
2015-01-19 19:00:00+00:00	40.0	279.5726563	65	62	0.0
2015-01-19 20:00:00+00:00	38.0	278.5113125	42	67	0.0
2015-01-19 21:00:00+00:00	38.0	277.45	20	73	0.0
2015-01-19 22:00:00+00:00	38.0	276.2	26	76	0.0
2015-01-19 23:00:00+00:00	38.0	274.95	32	80	0.0
2015-01-20 00:00:00+00:00	38.0	276.45	32	69	0.0
2015-01-20 01:00:00+00:00	38.0	276.25	44	67	0.0
2015-01-20 02:00:00+00:00	38.0	275.85	44	68	0.0
2015-01-20 03:00:00+00:00	40.0	275.75	44	67	0.0
2015-01-20 04:00:00+00:00	46.0	275.75	44	66	0.0
2015-01-20 05:00:00+00:00	41.0	274.85	44	71	0.0
2015-01-20 06:00:00+00:00	60.0	275.75	44	66	0.0
2015-01-20 07:00:00+00:00	435.0	275.45	64	68	0.0
2015-01-20 08:00:00+00:00	1034.0	277.35	64	61	0.0
2015-01-20 09:00:00+00:00	1552.0	279.0	70	57	0.0
2015-01-20 10:00:00+00:00	1806.0	280.65	76	53	0.0
2015-01-20 11:00:00+00:00	1740.0	280.75	76	56	0.0
2015-01-20 12:00:00+00:00	1466.0	282.55	76	43	0.0
2015-01-20 13:00:00+00:00	1204.0	282.65	68	49	0.0
2015-01-20 14:00:00+00:00	836.0	282.85	68	52	0.0
2015-01-20 15:00:00+00:00	295.0	282.95	68	52	0.0
2015-01-20 16:00:00+00:00	92.0	283.05	68	53	0.0
2015-01-20 17:00:00+00:00	87.0	279.65	76	68	0.0
2015-01-20 18:00:00+00:00	86.0	276.95	76	79	0.0
2015-01-20 19:00:00+00:00	82.0	275.85	20	81	0.0
2015-01-20 20:00:00+00:00	81.0	275.15	20	81	0.0
2015-01-20 21:00:00+00:00	81.0	275.1	20	81	0.0
2015-01-20 22:00:00+00:00	81.0	275.05	20	81	0.0
2015-01-20 23:00:00+00:00	81.0	279.35	64	60	0.0
2015-01-21 00:00:00+00:00	81.0	277.95	64	65	0.0
2015-01-21 01:00:00+00:00	81.0	275.762	53	74	0.0
2015-01-21 02:00:00+00:00	81.0	273.574	42	84	0.0
2015-01-21 03:00:00+00:00	81.0	276.25	64	71	0.0
2015-01-21 04:00:00+00:00	81.0	273.918	34	82	0.0
2015-01-21 05:00:00+00:00	82.0	276.45	36	71	0.0
2015-01-21 06:00:00+00:00	100.0	277.85	36	68	0.0
2015-01-21 07:00:00+00:00	616.0	278.35	20	68	0.0
2015-01-21 08:00:00+00:00	1488.0	278.85	20	67	0.0
2015-01-21 09:00:00+00:00	1969.0	279.35	20	66	0.0
2015-01-21 10:00:00+00:00	2183.0	280.8446563	24	59	0.0
2015-01-21 11:00:00+00:00	2170.0	282.3393125	28	53	0.0
2015-01-21 12:00:00+00:00	2057.0	281.75	0	62	0.0
2015-01-21 13:00:00+00:00	1513.0	283.792	26	51	0.0
2015-01-21 14:00:00+00:00	931.0	283.75	20	55	0.0
2015-01-21 15:00:00+00:00	367.0	283.35	20	49	0.0
2015-01-21 16:00:00+00:00	106.0	280.95	88	66	0.0
2015-01-21 17:00:00+00:00	102.0	280.669	88	62	0.0
2015-01-21 18:00:00+00:00	94.0	280.05	88	70	0.0
2015-01-21 19:00:00+00:00	78.0	279.35	56	73	0.0
2015-01-21 20:00:00+00:00	70.0	278.95	56	75	0.0
2015-01-21 21:00:00+00:00	70.0	279.25	56	73	0.0
2015-01-21 22:00:00+00:00	70.0	278.85	12	73	0.0
2015-01-21 23:00:00+00:00	70.0	278.85	12	69	0.0
2015-01-22 00:00:00+00:00	70.0	279.15	12	64	0.0
2015-01-22 01:00:00+00:00	70.0	278.35	76	66	0.0
2015-01-22 02:00:00+00:00	70.0	278.15	76	68	0.0
2015-01-22 03:00:00+00:00	70.0	278.25	76	68	0.0
2015-01-22 04:00:00+00:00	69.0	278.75	92	66	0.0
2015-01-22 05:00:00+00:00	70.0	278.45	92	68	0.0
2015-01-22 06:00:00+00:00	87.0	278.55	92	66	0.0
2015-01-22 07:00:00+00:00	621.0	278.35	76	68	0.0
2015-01-22 08:00:00+00:00	1627.0	279.25	76	64	0.0
2015-01-22 09:00:00+00:00	2432.0	280.25	76	62	0.0
2015-01-22 10:00:00+00:00	2851.0	282.05	64	54	0.0
2015-01-22 11:00:00+00:00	2532.0	282.85	64	51	0.0
2015-01-22 12:00:00+00:00	2255.0	283.85	64	51	0.0
2015-01-22 13:00:00+00:00	2154.0	283.85	32	47	0.3
2015-01-22 14:00:00+00:00	1853.0	284.05	36	44	0.0
2015-01-22 15:00:00+00:00	1186.0	284.4	34	43	0.3
2015-01-22 16:00:00+00:00	424.0	284.75	32	42	0.3
2015-01-22 17:00:00+00:00	135.0	281.9405	16	51	0.0
2015-01-22 18:00:00+00:00	77.0	282.25	0	53	0.0
2015-01-22 19:00:00+00:00	70.0	279.7405	0	59	0.0
2015-01-22 20:00:00+00:00	70.0	280.35	0	58	0.0
2015-01-22 21:00:00+00:00	70.0	280.15	0	58	0.0
2015-01-22 22:00:00+00:00	70.0	279.95	0	59	0.0
2015-01-22 23:00:00+00:00	70.0	277.5405	0	69	0.0
2015-01-23 00:00:00+00:00	70.0	280.25	0	52	0.0
2015-01-23 01:00:00+00:00	70.0	279.15	0	58	0.0
2015-01-23 02:00:00+00:00	70.0	277.256	0	68	0.0
2015-01-23 03:00:00+00:00	69.0	278.05	0	63	0.0
2015-01-23 04:00:00+00:00	69.0	277.106	0	68	0.0
2015-01-23 05:00:00+00:00	69.0	278.85	0	57	0.0
2015-01-23 06:00:00+00:00	111.0	278.65	0	57	0.0
2015-01-23 07:00:00+00:00	967.0	279.75	0	50	0.0
2015-01-23 08:00:00+00:00	2243.0	281.5	0	45	0.0
2015-01-23 09:00:00+00:00	3335.0	283.25	0	40	0.0
2015-01-23 10:00:00+00:00	3967.0	283.8833438	0	37	0.0
2015-01-23 11:00:00+00:00	4026.0	284.5166563	0	34	0.0
2015-01-23 12:00:00+00:00	3928.0	285.15	0	32	0.0
2015-01-23 13:00:00+00:00	3642.0	285.45	0	31	0.0
2015-01-23 14:00:00+00:00	3104.0	285.75	0	31	0.0
2015-01-23 15:00:00+00:00	1809.0	286.0	0	32	0.0
2015-01-23 16:00:00+00:00	580.0	286.25	0	33	0.0
2015-01-23 17:00:00+00:00	208.0	283.4785	0	42	0.0
2015-01-23 18:00:00+00:00	148.0	283.25	0	32	0.0
2015-01-23 19:00:00+00:00	138.0	280.6285	0	47	0.0
2015-01-23 20:00:00+00:00	137.0	280.55	0	43	0.0
2015-01-23 21:00:00+00:00	137.0	279.4	0	46	0.0
2015-01-23 22:00:00+00:00	137.0	278.25	0	50	0.0
2015-01-23 23:00:00+00:00	137.0	276.868	0	62	0.0
2015-01-24 00:00:00+00:00	128.0	278.25	0	50	0.0
2015-01-24 01:00:00+00:00	118.0	277.55	0	51	0.0
2015-01-24 02:00:00+00:00	100.0	274.3955	0	72	0.0
2015-01-24 03:00:00+00:00	100.0	277.25	0	53	0.0
2015-01-24 04:00:00+00:00	100.0	276.55	0	56	0.0
2015-01-24 05:00:00+00:00	101.0	276.35	0	56	0.0
2015-01-24 06:00:00+00:00	148.0	276.3	0	57	0.0
2015-01-24 07:00:00+00:00	1002.0	276.25	0	59	0.0
2015-01-24 08:00:00+00:00	2228.0	278.65	0	52	0.0
2015-01-24 09:00:00+00:00	3533.0	280.05	0	49	0.0
2015-01-24 10:00:00+00:00	4190.0	281.95	0	44	0.0
2015-01-24 11:00:00+00:00	4277.0	283.55	0	42	0.0
2015-01-24 12:00:00+00:00	4176.0	284.65	0	40	0.0
2015-01-24 13:00:00+00:00	4113.0	286.15	0	39	0.0
2015-01-24 14:00:00+00:00	3604.0	286.3205	0	38	0.0
2015-01-24 15:00:00+00:00	2259.0	287.8833438	0	29	0.0
2015-01-24 16:00:00+00:00	792.0	288.75	0	24	0.0
2015-01-24 17:00:00+00:00	268.0	284.6	0	35	0.0
2015-01-24 18:00:00+00:00	175.0	280.45	0	47	0.0
2015-01-24 19:00:00+00:00	110.0	282.1	0	46	0.0
2015-01-24 20:00:00+00:00	110.0	283.75	0	46	0.0
2015-01-24 21:00:00+00:00	109.0	284.55	0	46	0.0
2015-01-24 22:00:00+00:00	109.0	285.35	0	46	0.0
2015-01-24 23:00:00+00:00	109.0	283.2935	0	50	0.0
2015-01-25 00:00:00+00:00	109.0	284.35	0	50	0.0
2015-01-25 01:00:00+00:00	109.0	284.05	0	47	0.0
2015-01-25 02:00:00+00:00	109.0	283.85	0	45	0.0
2015-01-25 03:00:00+00:00	109.0	283.25	0	43	0.0
2015-01-25 04:00:00+00:00	110.0	282.75	0	41	0.0
2015-01-25 05:00:00+00:00	117.0	281.75	0	42	0.0
2015-01-25 06:00:00+00:00	167.0	281.45	0	41	0.0
2015-01-25 07:00:00+00:00	1072.0	282.25	0	37	0.0
2015-01-25 08:00:00+00:00	2418.0	283.25	0	35	0.0
2015-01-25 09:00:00+00:00	3832.0	285.45	0	30	0.0
2015-01-25 10:00:00+00:00	4392.0	286.75	0	26	0.0
2015-01-25 11:00:00+00:00	4437.0	288.15	0	18	0.0
2015-01-25 12:00:00+00:00	4394.0	288.95	0	19	0.0
2015-01-25 13:00:00+00:00	4223.0	289.45	0	17	0.0
2015-01-25 14:00:00+00:00	3731.0	289.65	0	19	0.0
2015-01-25 15:00:00+00:00	2334.0	289.25	0	20	0.0
2015-01-25 16:00:00+00:00	828.0	286.9243438	0	28	0.0
2015-01-25 17:00:00+00:00	342.0	284.5986563	0	37	0.0
2015-01-25 18:00:00+00:00	244.0	284.35	0	30	0.0
2015-01-25 19:00:00+00:00	169.0	281.5115	0	42	0.0
2015-01-25 20:00:00+00:00	137.0	280.75	0	39	0.0
2015-01-25 21:00:00+00:00	136.0	277.35	0	51	0.0
2015-01-25 22:00:00+00:00	136.0	278.0205	0	55	0.0
2015-01-25 23:00:00+00:00	136.0	277.95	0	48	0.0
2015-01-26 00:00:00+00:00	136.0	275.85	0	57	0.0
2015-01-26 01:00:00+00:00	136.0	275.75	0	61	0.0
2015-01-26 02:00:00+00:00	135.0	275.55	0	67	0.0
2015-01-26 03:00:00+00:00	136.0	275.25	0	69	0.0
2015-01-26 04:00:00+00:00	137.0	279.25	0	52	0.0
2015-01-26 05:00:00+00:00	127.0	279.05	0	56	0.0
2015-01-26 06:00:00+00:00	165.0	277.65	0	55	0.0
2015-01-26 07:00:00+00:00	1090.0	276.45	0	55	0.0
2015-01-26 08:00:00+00:00	2572.0	279.25	0	46	0.0
2015-01-26 09:00:00+00:00	3983.0	281.75	0	41	0.0
2015-01-26 10:00:00+00:00	4392.0	283.95	0	35	0.0
2015-01-26 11:00:00+00:00	4280.0	285.25	0	33	0.0
2015-01-26 12:00:00+00:00	4132.0	286.25	0	31	0.0
2015-01-26 13:00:00+00:00	3841.0	287.35	0	31	0.0
2015-01-26 14:00:00+00:00	3250.0	287.45	0	31	0.0
2015-01-26 15:00:00+00:00	2066.0	286.55	0	39	0.0
2015-01-26 16:00:00+00:00	752.0	284.4	4	47	0.0
2015-01-26 17:00:00+00:00	295.0	282.25	8	56	0.0
2015-01-26 18:00:00+00:00	218.0	280.1	22	65	0.0
2015-01-26 19:00:00+00:00	154.0	277.95	36	74	0.0
2015-01-26 20:00:00+00:00	142.0	276.898	36	77	0.0
2015-01-26 21:00:00+00:00	123.0	277.15	36	77	0.0
2015-01-26 22:00:00+00:00	117.0	277.65	24	77	0.0
2015-01-26 23:00:00+00:00	116.0	276.2625	24	81	0.0
2015-01-27 00:00:00+00:00	111.0	275.436	14	84	0.0
2015-01-27 01:00:00+00:00	95.0	273.955	16	89	0.0
2015-01-27 02:00:00+00:00	95.0	273.035	8	92	0.0
2015-01-27 03:00:00+00:00	95.0	273.093	12	90	0.0
2015-01-27 04:00:00+00:00	95.0	271.847	0	95	0.0
2015-01-27 05:00:00+00:00	99.0	271.579	0	95	0.0
2015-01-27 06:00:00+00:00	151.0	275.35	0	80	0.0
2015-01-27 07:00:00+00:00	868.0	278.35	0	72	0.0
2015-01-27 08:00:00+00:00	1996.0	281.45	0	62	0.0
2015-01-27 09:00:00+00:00	3044.0	283.75	0	57	0.0
2015-01-27 10:00:00+00:00	3603.0	286.45	0	50	0.0
2015-01-27 11:00:00+00:00	3698.0	288.35	0	46	0.0
2015-01-27 12:00:00+00:00	3694.0	289.75	0	42	0.0
2015-01-27 13:00:00+00:00	3527.0	289.85	0	37	0.0
2015-01-27 14:00:00+00:00	3017.0	290.05	0	36	0.0
2015-01-27 15:00:00+00:00	1922.0	290.25	0	35	0.0
2015-01-27 16:00:00+00:00	665.0	290.45	0	35	0.0
2015-01-27 17:00:00+00:00		287.9965	4	37	0.0
2015-01-27 18:00:00+00:00	142.0	287.85	92	39	0.0
2015-01-27 19:00:00+00:00	130.0	285.9965	4	40	0.0
2015-01-27 20:00:00+00:00	131.0	286.45	0	41	0.0
2015-01-27 21:00:00+00:00	131.0	284.8	0	46	0.0
2015-01-27 22:00:00+00:00	131.0	283.15	0	52	0.0
2015-01-27 23:00:00+00:00	113.0	278.25	0	69	0.0
2015-01-28 00:00:00+00:00	93.0	277.75	0	70	0.0
2015-01-28 01:00:00+00:00	93.0	277.55	0	71	0.0
2015-01-28 02:00:00+00:00	93.0	277.55	0	71	0.0
2015-01-28 03:00:00+00:00	93.0	278.05	0	68	0.0
2015-01-28 04:00:00+00:00	83.0	280.25	0	59	0.0
2015-01-28 05:00:00+00:00	84.0	279.85	0	60	0.0
2015-01-28 06:00:00+00:00	134.0	279.75	0	62	0.0
2015-01-28 07:00:00+00:00	973.0	279.65	0	63	0.0
2015-01-28 08:00:00+00:00	2198.0	281.35	0	59	0.0
2015-01-28 09:00:00+00:00	3396.0	283.45	0	53	0.0
2015-01-28 10:00:00+00:00	3934.0	284.65	0	51	0.0
2015-01-28 11:00:00+00:00		286.55	0	45	0.0
2015-01-28 12:00:00+00:00	4079.0	287.45	0	43	0.0
2015-01-28 13:00:00+00:00	3940.0	288.65	0	41	0.0
2015-01-28 14:00:00+00:00	3397.0	289.15	0	40	0.0
2015-01-28 15:00:00+00:00	2102.0	287.6833125	0	47	0.0
2015-01-28 16:00:00+00:00	738.0	286.6525	0	47	0.0
2015-01-28 17:00:00+00:00	313.0	284.75	0	61	0.0
2015-01-28 18:00:00+00:00	197.0	282.15	0	74	0.0
2015-01-28 19:00:00+00:00	131.0	281.1	4	76	0.0
2015-01-28 20:00:00+00:00	113.0	280.05	8	78	0.0
2015-01-28 21:00:00+00:00	112.0	278.68075	6	80	0.0
2015-01-28 22:00:00+00:00	103.0	275.8463438	5	81	0.0
2015-01-28 23:00:00+00:00	91.0	275.2096563	2	84	0.0
2015-01-29 00:00:00+00:00	91.0	275.5005	8	83	0.0
2015-01-29 01:00:00+00:00	83.0	274.5546563	2	87	0.0
2015-01-29 02:00:00+00:00	75.0	274.5363438	5	88	0.0
2015-01-29 03:00:00+00:00	75.0	279.95575	0	69	0.0
2015-01-29 04:00:00+00:00	75.0	281.75	0	64	0.0
2015-01-29 05:00:00+00:00	75.0	278.856	0	73	0.0
2015-01-29 06:00:00+00:00	114.0	282.85	0	60	0.0
2015-01-29 07:00:00+00:00	709.0	281.25	24	66	0.0
2015-01-29 08:00:00+00:00	1622.0	282.95	24	60	0.0
2015-01-29 09:00:00+00:00	2214.0	285.25	24	55	0.0
2015-01-29 10:00:00+00:00	2537.0	286.05	0	53	0.0
2015-01-29 11:00:00+00:00	2463.0	286.15	0	54	0.0
2015-01-29 12:00:00+00:00	2163.0	288.35	0	45	0.0
2015-01-29 13:00:00+00:00	1615.0	289.25	0	43	0.0
2015-01-29 14:00:00+00:00	949.0	289.35	0	39	0.0
2015-01-29 15:00:00+00:00	372.0	289.35	0	41	0.0
2015-01-29 16:00:00+00:00	108.0	288.35	12	46	0.0
2015-01-29 17:00:00+00:00	98.0	287.45	38	51	0.0
2015-01-29 18:00:00+00:00	95.0	286.55	64	56	0.0
2015-01-29 19:00:00+00:00	71.0	285.85	0	60	0.0
2015-01-29 20:00:00+00:00	55.0	287.0345	0	56	0.0
2015-01-29 21:00:00+00:00	55.0	286.65	0	67	0.0
2015-01-29 22:00:00+00:00	55.0	287.8345	0	61	0.0
2015-01-29 23:00:00+00:00	55.0	287.45	0	70	0.0
2015-01-30 00:00:00+00:00	55.0	287.65	0	70	0.0
2015-01-30 01:00:00+00:00	55.0	288.25	0	67	0.0
2015-01-30 02:00:00+00:00	55.0	288.35	0	67	0.0
2015-01-30 03:00:00+00:00	55.0	288.35	0	67	0.0
2015-01-30 04:00:00+00:00	55.0	288.05	8	67	0.0
2015-01-30 05:00:00+00:00	56.0	287.85	8	69	0.0
2015-01-30 06:00:00+00:00	62.0	287.85	8	69	0.0
2015-01-30 07:00:00+00:00	288.0	287.95	0	68	0.0
2015-01-30 08:00:00+00:00	783.0	288.55	0	66	0.0
2015-01-30 09:00:00+00:00	1180.0	289.15	0	64	0.0
2015-01-30 10:00:00+00:00	1336.0	289.75	0	62	0.0
2015-01-30 11:00:00+00:00	1202.0	290.55	0	59	0.0
2015-01-30 12:00:00+00:00	1078.0	291.05	0	57	0.0
2015-01-30 13:00:00+00:00	906.0	290.75	0	59	0.0
2015-01-30 14:00:00+00:00	613.0	290.95	0	58	0.0
2015-01-30 15:00:00+00:00	266.0	290.7166875	0	59	0.0
2015-01-30 16:00:00+00:00	128.0	291.0795	0	51	0.0
2015-01-30 17:00:00+00:00	130.0	290.25	0	62	0.0
2015-01-30 18:00:00+00:00	32.0	288.75	0	74	0.0
2015-01-30 19:00:00+00:00	17.0	288.7833125	0	74	0.0
2015-01-30 20:00:00+00:00	50.0	288.8166875	0	74	0.0
2015-01-30 21:00:00+00:00	26.0	288.85	0	75	0.0
2015-01-30 22:00:00+00:00	23.0	288.85	8	75	0.0
2015-01-30 23:00:00+00:00	121.0	288.85	8	75	0.0
2015-01-31 00:00:00+00:00	121.0	288.85	8	75	0.0
2015-01-31 01:00:00+00:00	121.0	288.85	0	75	0.0
2015-01-31 02:00:00+00:00	121.0	288.85	0	75	0.0
2015-01-31 03:00:00+00:00	121.0	284.25	0	83	0.0
2015-01-31 04:00:00+00:00	120.0	284.35	12	87	0.0
2015-01-31 05:00:00+00:00	44.0	283.45	12	80	0.0
2015-01-31 06:00:00+00:00	37.0	282.85	12	84	0.0
2015-01-31 07:00:00+00:00	468.0	282.85	0	79	0.0
2015-01-31 08:00:00+00:00	1303.0	283.15	0	78	0.0
2015-01-31 09:00:00+00:00	1850.0	284.85	0	66	0.0
2015-01-31 10:00:00+00:00	2419.0	286.15	0	50	0.0
2015-01-31 11:00:00+00:00	2551.0	286.65	0	47	0.0
2015-01-31 12:00:00+00:00	2434.0	286.85	0	45	0.0
2015-01-31 13:00:00+00:00	2144.0	285.25	0	51	0.0
2015-01-31 14:00:00+00:00	1805.0	285.4	0	47	0.0
2015-01-31 15:00:00+00:00	1213.0	285.55	0	44	0.0
2015-01-31 16:00:00+00:00	417.0	284.45	0	48	0.0
2015-01-31 17:00:00+00:00	125.0	283.35	0	52	0.0
2015-01-31 18:00:00+00:00	121.0	282.25	0	57	0.0
2015-01-31 19:00:00+00:00	100.0	282.0543125	0	54	0.0
2015-01-31 20:00:00+00:00	82.0	281.8586875	0	52	0.0
2015-01-31 21:00:00+00:00	54.0	281.23	0	58	0.0
2015-01-31 22:00:00+00:00	48.0	281.1065	0	54	0.0
2015-01-31 23:00:00+00:00	49.0	280.55	0	60	0.0
2015-02-01 00:00:00+00:00	48.0	279.75	0	56	0.0
2015-02-01 01:00:00+00:00	48.0	279.55	0	54	0.0
2015-02-01 02:00:00+00:00	47.0	279.25	0	55	0.0
2015-02-01 03:00:00+00:00	47.0	278.65	0	59	0.0
2015-02-01 04:00:00+00:00	47.0	278.45	0	59	0.0
2015-02-01 05:00:00+00:00	48.0	278.85	0	56	0.0
2015-02-01 06:00:00+00:00	73.0	278.55	0	56	0.0
2015-02-01 07:00:00+00:00	809.0	278.95	0	53	0.0
2015-02-01 08:00:00+00:00	1981.0	279.35	0	53	0.0
2015-02-01 09:00:00+00:00	3082.0	279.35	0	53	0.0
2015-02-01 10:00:00+00:00	3817.0	279.35	0	53	0.0
2015-02-01 11:00:00+00:00	3836.0	279.35	0	53	0.0
2015-02-01 12:00:00+00:00	3701.0	279.35	0	53	0.0
2015-02-01 13:00:00+00:00	3475.0	280.9833438	2	48	0.0
2015-02-01 14:00:00+00:00	2742.0	282.6166563	5	43	0.0
2015-02-01 15:00:00+00:00	1281.0	284.25	8	38	0.0
2015-02-01 16:00:00+00:00	328.0	283.5	10	39	0.0
2015-02-01 17:00:00+00:00	161.0	282.75	12	40	0.0
2015-02-01 18:00:00+00:00	124.0	281.75	0	43	0.0
2015-02-01 19:00:00+00:00	86.0	281.25	0	50	0.0
2015-02-01 20:00:00+00:00	62.0	281.1595	0	51	0.0
2015-02-01 21:00:00+00:00	62.0	280.55	0	54	0.0
2015-02-01 22:00:00+00:00	138.0	279.95	0	56	0.0
2015-02-01 23:00:00+00:00	137.0	279.9805	0	56	0.0
2015-02-02 00:00:00+00:00	137.0	278.8924063	27	60	0.0
2015-02-02 01:00:00+00:00	136.0	279.1093438	22	60	0.0
2015-02-02 02:00:00+00:00	116.0	278.2076875	45	64	0.0
2015-02-02 03:00:00+00:00	90.0	279.14025	18	61	0.0
2015-02-02 04:00:00+00:00	90.0	278.85	24	63	0.0
2015-02-02 05:00:00+00:00	91.0	277.55	80	69	0.0
2015-02-02 06:00:00+00:00	122.0	277.35	80	69	0.0
2015-02-02 07:00:00+00:00	455.0	277.55	76	69	0.0
2015-02-02 08:00:00+00:00	950.0	278.15	76	68	0.0
2015-02-02 09:00:00+00:00	1330.0	279.25	76	65	0.0
2015-02-02 10:00:00+00:00	1486.0	280.25	76	64	0.0
2015-02-02 11:00:00+00:00	1489.0	281.55	76	60	0.0
2015-02-02 12:00:00+00:00	1282.0	282.75	68	55	0.0
2015-02-02 13:00:00+00:00	1086.0	283.15	32	55	0.0
2015-02-02 14:00:00+00:00	786.0	283.55	32	54	0.0
2015-02-02 15:00:00+00:00	343.0	283.5	20	54	0.0
2015-02-02 16:00:00+00:00	91.0	283.45	8	55	0.0
2015-02-02 17:00:00+00:00	56.0	282.8485	50	56	0.0
2015-02-02 18:00:00+00:00	55.0	281.55	92	68	0.0
2015-02-02 19:00:00+00:00	41.0	281.6485	86	64	0.0
2015-02-02 20:00:00+00:00	43.0	281.05	80	70	0.0
2015-02-02 21:00:00+00:00	42.0	281.2833125	78	70	0.0
2015-02-02 22:00:00+00:00	77.0	281.099	78	72	0.0
2015-02-02 23:00:00+00:00	77.0	281.75	76	71	0.0
2015-02-03 00:00:00+00:00	77.0	281.6315	68	69	0.0
2015-02-03 01:00:00+00:00	77.0	281.864	65	67	0.0
2015-02-03 02:00:00+00:00	75.0	281.57	54	66	0.0
2015-02-03 03:00:00+00:00	75.0	281.9305	38	60	0.0
2015-02-03 04:00:00+00:00	75.0	281.4183438	29	61	0.0
2015-02-03 05:00:00+00:00	80.0	281.5606563	14	57	0.0
2015-02-03 06:00:00+00:00	426.0	281.846	22	57	0.0
2015-02-03 07:00:00+00:00	1339.0	281.9406875	0	51	0.0
2015-02-03 08:00:00+00:00	2394.0	282.1783438	0	50	0.0
2015-02-03 09:00:00+00:00	3133.0	283.38825	0	54	0.0
2015-02-03 10:00:00+00:00	3457.0	283.95	0	55	0.0
2015-02-03 11:00:00+00:00	3612.0	284.75	0	45	0.0
2015-02-03 12:00:00+00:00	3621.0	285.85	0	40	0.0
2015-02-03 13:00:00+00:00	3525.0	285.55	0	43	0.0
2015-02-03 14:00:00+00:00	3120.0	285.45	0	46	0.0
2015-02-03 15:00:00+00:00	2238.0	282.35	0	67	0.0
2015-02-03 16:00:00+00:00	987.0	283.05	68	62	0.0
2015-02-03 17:00:00+00:00	394.0	281.25	68	75	0.0
2015-02-03 18:00:00+00:00	273.0	280.95	68	77	0.0
2015-02-03 19:00:00+00:00	251.0	281.45	0	74	0.0
2015-02-03 20:00:00+00:00	213.0	282.05	0	72	0.0
2015-02-03 21:00:00+00:00	162.0	282.75	0	69	0.0
2015-02-03 22:00:00+00:00	666.0	281.65	0	72	0.0
2015-02-03 23:00:00+00:00	665.0	279.25	0	83	0.0
2015-02-04 00:00:00+00:00	661.0	280.55	0	73	0.0
2015-02-04 01:00:00+00:00	654.0	278.75	32	78	0.0
2015-02-04 02:00:00+00:00	633.0	278.95	32	76	0.0
2015-02-04 03:00:00+00:00	504.0	279.05	32	74	0.0
2015-02-04 04:00:00+00:00	228.0	278.95	92	75	0.3
2015-02-04 05:00:00+00:00	147.0	278.95	92	75	0.3
2015-02-04 06:00:00+00:00	436.0	278.75	92	66	0.3
2015-02-04 07:00:00+00:00	1673.0	278.05	92	59	0.3
2015-02-04 08:00:00+00:00	3635.0	278.95	92	51	0.3
2015-02-04 09:00:00+00:00	4894.0	278.45	92	46	0.3
2015-02-04 10:00:00+00:00	5323.0	278.45	92	42	0.3
2015-02-04 11:00:00+00:00	5555.0	279.25	92	39	0.3
2015-02-04 12:00:00+00:00	5620.0	280.05	92	36	0.3
2015-02-04 13:00:00+00:00	5517.0	280.55	88	34	0.3
2015-02-04 14:00:00+00:00	5236.0	280.85	44	30	0.0
2015-02-04 15:00:00+00:00	4798.0	281.15	44	30	0.0
2015-02-04 16:00:00+00:00	3891.0	280.45	8	31	0.0
2015-02-04 17:00:00+00:00	2315.0	278.85	76	34	0.0
2015-02-04 18:00:00+00:00	1141.0	277.95	38	37	0.0
2015-02-04 19:00:00+00:00	718.0	277.05	0	40	0.0
2015-02-04 20:00:00+00:00	704.0	276.35	0	42	0.0
2015-02-04 21:00:00+00:00	683.0	276.05	0	46	0.0
2015-02-04 22:00:00+00:00	321.0	275.85	0	48	0.0
2015-02-04 23:00:00+00:00	244.0	276.45	0	49	0.0
2015-02-05 00:00:00+00:00	184.0	276.45	0	51	0.0
2015-02-05 01:00:00+00:00	146.0	276.55	48	49	0.0
2015-02-05 02:00:00+00:00	122.0	277.25	48	46	0.0
2015-02-05 03:00:00+00:00	61.0	277.05	48	44	0.0
2015-02-05 04:00:00+00:00	33.0	277.05	0	41	0.0
2015-02-05 05:00:00+00:00	93.0	276.85	0	39	0.0
2015-02-05 06:00:00+00:00	657.0	275.65	0	45	0.0
2015-02-05 07:00:00+00:00	1983.0	275.85	0	42	0.0
2015-02-05 08:00:00+00:00	3771.0	276.45	0	40	0.0
2015-02-05 09:00:00+00:00	4546.0	276.45	0	40	0.0
2015-02-05 10:00:00+00:00	4804.0	280.95	0	25	0.0
2015-02-05 11:00:00+00:00	4957.0	282.65	0	24	0.0
2015-02-05 12:00:00+00:00	4915.0	282.75	0	24	0.0
2015-02-05 13:00:00+00:00	4766.0	282.35	0	26	0.0
2015-02-05 14:00:00+00:00	4406.0	282.25	0	26	0.0
2015-02-05 15:00:00+00:00	3924.0	281.75	0	27	0.0
2015-02-05 16:00:00+00:00	3033.0	280.7	0	30	0.0
2015-02-05 17:00:00+00:00	2035.0	279.65	0	33	0.0
2015-02-05 18:00:00+00:00	1070.0	279.35	0	34	0.0
2015-02-05 19:00:00+00:00	663.0	278.2975	0	47	0.0
2015-02-05 20:00:00+00:00	602.0	278.75	0	36	0.0
2015-02-05 21:00:00+00:00	604.0	277.75	0	37	0.0
2015-02-05 22:00:00+00:00	661.0	276.59	0	49	0.0
2015-02-05 23:00:00+00:00	665.0	277.05	0	35	0.0
2015-02-06 00:00:00+00:00	661.0	276.65	0	34	0.0
2015-02-06 01:00:00+00:00	621.0	275.85	0	51	0.0
2015-02-06 02:00:00+00:00	560.0	275.05	0	52	0.0
2015-02-06 03:00:00+00:00	465.0	275.55	0	51	0.0
2015-02-06 04:00:00+00:00	425.0	275.55	0	53	0.0
2015-02-06 05:00:00+00:00	518.0	275.45	0	54	0.0
2015-02-06 06:00:00+00:00	1272.0	275.45	0	57	0.0
2015-02-06 07:00:00+00:00	3123.0	276.15	0	57	0.0
2015-02-06 08:00:00+00:00	4415.0	277.35	0	55	0.0
2015-02-06 09:00:00+00:00	4950.0	278.65	0	53	0.0
2015-02-06 10:00:00+00:00	5245.0	280.25	0	37	0.0
2015-02-06 11:00:00+00:00	5366.0	280.75	0	32	0.0
2015-02-06 12:00:00+00:00	5338.0	280.45	0	32	0.0
2015-02-06 13:00:00+00:00	5083.0	280.75	0	32	0.0
2015-02-06 14:00:00+00:00	4666.0	280.8285	0	39	0.0
2015-02-06 15:00:00+00:00	4279.0	281.35	0	32	0.0
2015-02-06 16:00:00+00:00	3709.0	280.05	20	37	0.0
2015-02-06 17:00:00+00:00	2866.0	278.664	10	49	0.0
2015-02-06 18:00:00+00:00	1846.0	276.5166563	20	49	0.0
2015-02-06 19:00:00+00:00	989.0	274.75	20	56	0.0
2015-02-06 20:00:00+00:00	838.0	275.6	16	52	0.0
2015-02-06 21:00:00+00:00	825.0	276.45	12	48	0.0
2015-02-06 22:00:00+00:00	448.0	275.95	0	51	0.0
2015-02-06 23:00:00+00:00	368.0	274.85	0	58	0.0
2015-02-07 00:00:00+00:00	284.0	275.85	0	56	0.0
2015-02-07 01:00:00+00:00	233.0	274.95	12	61	0.0
2015-02-07 02:00:00+00:00	164.0	275.45	12	61	0.0
2015-02-07 03:00:00+00:00	123.0	275.75	12	61	0.0
2015-02-07 04:00:00+00:00	70.0	275.05	64	66	0.0
2015-02-07 05:00:00+00:00	158.0	275.45	64	65	0.0
2015-02-07 06:00:00+00:00	673.0	275.55	64	65	0.0
2015-02-07 07:00:00+00:00	1870.0	276.05	12	63	0.0
2015-02-07 08:00:00+00:00	3375.0	276.25	92	63	0.0
2015-02-07 09:00:00+00:00	4055.0	276.45	12	65	0.0
2015-02-07 10:00:00+00:00	4463.0	277.55	0	57	0.0
2015-02-07 11:00:00+00:00	4778.0	279.05	0	52	0.0
2015-02-07 12:00:00+00:00	4922.0	280.05	0	49	0.0
2015-02-07 13:00:00+00:00	4851.0	281.55	88	44	0.0
2015-02-07 14:00:00+00:00	4748.0	279.95	0	49	0.0
2015-02-07 15:00:00+00:00	4518.0	279.35	76	55	0.0
2015-02-07 16:00:00+00:00	3987.0	278.65	12	56	0.0
2015-02-07 17:00:00+00:00	3297.0	276.55	12	65	0.0
2015-02-07 18:00:00+00:00	2093.0	274.45	12	75	0.0
2015-02-07 19:00:00+00:00	1040.0	273.6	6	78	0.0
2015-02-07 20:00:00+00:00	726.0	272.75	0	81	0.0
2015-02-07 21:00:00+00:00	676.0	272.6	0	81	0.0
2015-02-07 22:00:00+00:00	687.0	272.45	0	82	0.0
2015-02-07 23:00:00+00:00	689.0	272.2	0	83	0.0
2015-02-08 00:00:00+00:00	688.0	271.95	0	84	0.0
2015-02-08 01:00:00+00:00	685.0	271.85	0	82	0.0
2015-02-08 02:00:00+00:00	685.0	272.05	0	81	0.0
2015-02-08 03:00:00+00:00	624.0	272.25	0	80	0.0
2015-02-08 04:00:00+00:00	496.0	270.5403438	0	84	0.0
2015-02-08 05:00:00+00:00	322.0	268.8306563	0	89	0.0
2015-02-08 06:00:00+00:00	808.0	271.95	0	80	0.0
2015-02-08 07:00:00+00:00	2429.0	271.2355	0	80	0.0
2015-02-08 08:00:00+00:00	4004.0	275.35	0	68	0.0
2015-02-08 09:00:00+00:00	4609.0	277.7	0	60	0.0
2015-02-08 10:00:00+00:00	4932.0	280.05	0	53	0.0
2015-02-08 11:00:00+00:00	5076.0	282.95	0	44	0.0
2015-02-08 12:00:00+00:00	5137.0	284.45	0	37	0.0
2015-02-08 13:00:00+00:00	5097.0	285.75	0	34	0.0
2015-02-08 14:00:00+00:00	4896.0	286.45	0	34	0.0
2015-02-08 15:00:00+00:00	4503.0	287.25	0	33	0.0
2015-02-08 16:00:00+00:00	3847.0	286.65	0	34	0.0
2015-02-08 17:00:00+00:00	2860.0	282.6585	0	48	0.0
2015-02-08 18:00:00+00:00	1541.0	283.45	0	43	0.0
2015-02-08 19:00:00+00:00	756.0	282.55	0	48	0.0
2015-02-08 20:00:00+00:00	621.0	277.2795	0	70	0.0
2015-02-08 21:00:00+00:00	624.0	278.05	0	61	0.0
2015-02-08 22:00:00+00:00	299.0	276.95	0	65	0.0
2015-02-08 23:00:00+00:00	173.0	275.55	0	70	0.0
2015-02-09 00:00:00+00:00	82.0	274.55	0	73	0.0
2015-02-09 01:00:00+00:00	68.0	273.95	0	77	0.0
2015-02-09 02:00:00+00:00	69.0	273.35	0	78	0.0
2015-02-09 03:00:00+00:00	69.0	273.35	0	81	0.0
2015-02-09 04:00:00+00:00	68.0	273.75	8	80	0.0
2015-02-09 05:00:00+00:00	76.0	273.35	8	82	0.0
2015-02-09 06:00:00+00:00	307.0	273.95	8	81	0.0
2015-02-09 07:00:00+00:00	1153.0	277.85	92	63	0.0
2015-02-09 08:00:00+00:00	2639.0	279.35	92	57	0.0
2015-02-09 09:00:00+00:00	3479.0	280.25	92	51	0.0
2015-02-09 10:00:00+00:00	3937.0	280.75	44	54	0.0
2015-02-09 11:00:00+00:00	4191.0	281.55	44	63	0.0
2015-02-09 12:00:00+00:00	4189.0	282.35	44	65	0.0
2015-02-09 13:00:00+00:00	4165.0	282.85	80	57	0.0
2015-02-09 14:00:00+00:00	3988.0	282.95	76	66	0.0
2015-02-09 15:00:00+00:00	3761.0	282.7	78	66	0.0
2015-02-09 16:00:00+00:00	3326.0	282.45	80	67	0.0
2015-02-09 17:00:00+00:00	2221.0	281.161	72	65	0.3
2015-02-09 18:00:00+00:00	949.0	281.05	48	76	0.0
2015-02-09 19:00:00+00:00	550.0	280.111	70	69	0.3
2015-02-09 20:00:00+00:00	519.0	280.35	76	75	0.0
2015-02-09 21:00:00+00:00	494.0	279.85	76	78	0.0
2015-02-09 22:00:00+00:00	356.0	278.029	84	79	0.3
2015-02-09 23:00:00+00:00	313.0	279.85	92	74	0.3
2015-02-10 00:00:00+00:00	217.0	279.6	92	74	0.3
2015-02-10 01:00:00+00:00	188.0	279.35	92	75	0.3
2015-02-10 02:00:00+00:00	143.0	279.55	92	72	0.3
2015-02-10 03:00:00+00:00	113.0	279.95	92	69	0.3
2015-02-10 04:00:00+00:00	113.0	279.95	92	71	0.3
2015-02-10 05:00:00+00:00	118.0	280.05	92	69	0.3
2015-02-10 06:00:00+00:00	223.0	279.05	92	77	0.3
2015-02-10 07:00:00+00:00	1098.0	277.05	92	85	0.3
2015-02-10 08:00:00+00:00	2612.0	281.55	92	66	0.3
2015-02-10 09:00:00+00:00	4112.0	281.95	92	66	0.3
2015-02-10 10:00:00+00:00	4513.0	282.45	92	68	0.0
2015-02-10 11:00:00+00:00	4770.0	283.35	92	65	0.0
2015-02-10 12:00:00+00:00	4701.0	283.05	92	66	0.0
2015-02-10 13:00:00+00:00	4449.0	282.65	92	71	0.0
2015-02-10 14:00:00+00:00	3918.0	283.25	92	71	0.0
2015-02-10 15:00:00+00:00	3237.0	283.05	92	74	0.0
2015-02-10 16:00:00+00:00	2407.0	282.65	88	74	0.0
2015-02-10 17:00:00+00:00	1060.0	282.35	88	76	0.0
2015-02-10 18:00:00+00:00	593.0	282.05	88	78	0.0
2015-02-10 19:00:00+00:00	493.0	281.05	56	86	0.3
2015-02-10 20:00:00+00:00	408.0	280.55	56	90	0.3
2015-02-10 21:00:00+00:00	248.0	280.15	56	91	0.3
2015-02-10 22:00:00+00:00	31.0	279.95	92	92	0.0
2015-02-10 23:00:00+00:00	31.0	280.75	92	87	0.0
2015-02-11 00:00:00+00:00	31.0	280.8	90	85	0.0
2015-02-11 01:00:00+00:00	22.0	280.85	88	84	0.0
2015-02-11 02:00:00+00:00	22.0	280.85	88	84	0.0
2015-02-11 03:00:00+00:00	22.0	280.95	88	83	0.0
2015-02-11 04:00:00+00:00	22.0	280.95	68	81	0.0
2015-02-11 05:00:00+00:00	32.0	280.75	68	82	0.0
2015-02-11 06:00:00+00:00	84.0	281.05	68	80	0.0
2015-02-11 07:00:00+00:00	332.0	281.25	92	81	0.0
2015-02-11 08:00:00+00:00	676.0	281.25	92	83	0.0
2015-02-11 09:00:00+00:00	833.0	281.65	92	81	0.0
2015-02-11 10:00:00+00:00	967.0	282.25	92	80	0.3
2015-02-11 11:00:00+00:00	928.0	281.95	92	87	0.3
2015-02-11 12:00:00+00:00	816.0	282.05	92	88	0.3
2015-02-11 13:00:00+00:00	672.0	281.5475	84	89	0.0
2015-02-11 14:00:00+00:00	521.0	282.25	80	89	0.0
2015-02-11 15:00:00+00:00	185.0	282.1	68	91	0.0
2015-02-11 16:00:00+00:00	39.0	281.95	56	94	0.0
2015-02-11 17:00:00+00:00	34.0	281.95	60	94	0.0
2015-02-11 18:00:00+00:00	34.0	281.95	64	94	0.0
2015-02-11 19:00:00+00:00	21.0	281.8	50	94	0.0
2015-02-11 20:00:00+00:00	21.0	281.65	36	95	0.0
2015-02-11 21:00:00+00:00	21.0	281.55	18	95	0.0
2015-02-11 22:00:00+00:00	34.0	281.45	0	95	0.0
2015-02-11 23:00:00+00:00	34.0	281.45	0	93	0.0
2015-02-12 00:00:00+00:00	34.0	281.45	0	93	0.0
2015-02-12 01:00:00+00:00	33.0	281.35	32	91	0.0
2015-02-12 02:00:00+00:00	33.0	280.95	32	93	0.0
2015-02-12 03:00:00+00:00	33.0	281.05	32	92	0.0
2015-02-12 04:00:00+00:00	33.0	281.05	88	90	0.0
2015-02-12 05:00:00+00:00	37.0	280.65	88	92	0.0
2015-02-12 06:00:00+00:00	75.0	280.45	88	94	0.0
2015-02-12 07:00:00+00:00	524.0	280.55	92	94	0.3
2015-02-12 08:00:00+00:00	1215.0	281.05	92	93	0.3
2015-02-12 09:00:00+00:00	1860.0	282.25	92	92	0.3
2015-02-12 10:00:00+00:00	2169.0	281.85	92	89	0.3
2015-02-12 11:00:00+00:00	2731.0	281.35	92	93	0.3
2015-02-12 12:00:00+00:00	2726.0	281.75	92	91	0.3
2015-02-12 13:00:00+00:00	2540.0	281.65	92	91	0.3
2015-02-12 14:00:00+00:00	1715.0	282.05	92	91	0.3
2015-02-12 15:00:00+00:00	500.0	281.95	92	92	0.3
2015-02-12 16:00:00+00:00	97.0	281.95	92	94	0.9
2015-02-12 17:00:00+00:00	54.0	281.75	92	93	0.9
2015-02-12 18:00:00+00:00	54.0	281.55	92	93	0.9
2015-02-12 19:00:00+00:00	44.0	281.35	92	93	0.3
2015-02-12 20:00:00+00:00	42.0	281.35	92	89	0.3
2015-02-12 21:00:00+00:00	41.0	281.05	92	88	0.3
2015-02-12 22:00:00+00:00	74.0	280.45	12	90	0.3
2015-02-12 23:00:00+00:00	70.0	278.371	12	93	3.0
2015-02-13 00:00:00+00:00	70.0	279.95	12	89	0.3
2015-02-13 01:00:00+00:00	70.0	280.35	0	90	0.0
2015-02-13 02:00:00+00:00	70.0	280.95	0	87	0.0
2015-02-13 03:00:00+00:00	70.0	281.25	0	85	0.0
2015-02-13 04:00:00+00:00	77.0	281.65	0	82	0.0
2015-02-13 05:00:00+00:00	72.0	281.85	0	80	0.0
2015-02-13 06:00:00+00:00	155.0	280.85	0	83	0.0
2015-02-13 07:00:00+00:00	940.0	280.35	8	81	0.0
2015-02-13 08:00:00+00:00	1906.0	282.25	8	75	0.0
2015-02-13 09:00:00+00:00	2861.0	283.05	8	71	0.0
2015-02-13 10:00:00+00:00	3583.0	284.45	0	70	0.0
2015-02-13 11:00:00+00:00	3783.0	285.95	0	66	0.0
2015-02-13 12:00:00+00:00	3431.0	286.95	0	61	0.0
2015-02-13 13:00:00+00:00	3012.0	288.25	0	56	0.0
2015-02-13 14:00:00+00:00	2520.0	287.65	0	58	0.0
2015-02-13 15:00:00+00:00	1867.0	288.05	0	52	0.0
2015-02-13 16:00:00+00:00	737.0	288.45	0	46	0.0
2015-02-13 17:00:00+00:00	235.0	286.85	0	50	0.0
2015-02-13 18:00:00+00:00	153.0	286.45	0	50	0.0
2015-02-13 19:00:00+00:00	71.0	285.15	12	57	0.0
2015-02-13 20:00:00+00:00	49.0	284.85	12	58	0.0
2015-02-13 21:00:00+00:00	49.0	285.15	12	55	0.0
2015-02-13 22:00:00+00:00	49.0	284.35	20	59	0.0
2015-02-13 23:00:00+00:00	40.0	284.95	20	56	0.0
2015-02-14 00:00:00+00:00	39.0	284.65	20	58	0.0
2015-02-14 01:00:00+00:00	39.0	284.25	0	62	0.0
2015-02-14 02:00:00+00:00	39.0	283.85	0	65	0.0
2015-02-14 03:00:00+00:00	39.0	283.35	0	68	0.0
2015-02-14 04:00:00+00:00	39.0	282.95	8	69	0.0
2015-02-14 05:00:00+00:00	42.0	282.45	8	72	0.0
2015-02-14 06:00:00+00:00	94.0	282.55	8	73	0.0
2015-02-14 07:00:00+00:00	380.0	283.55	64	72	0.0
2015-02-14 08:00:00+00:00	718.0	284.45	64	71	0.0
2015-02-14 09:00:00+00:00	1084.0	285.55	64	67	0.0
2015-02-14 10:00:00+00:00	1335.0	286.85	32	62	0.0
2015-02-14 11:00:00+00:00	1475.0	286.95	32	61	0.0
2015-02-14 12:00:00+00:00	1400.0	287.35	32	58	0.0
2015-02-14 13:00:00+00:00	1242.0	287.75	36	56	0.0
2015-02-14 14:00:00+00:00	924.0	287.85	36	55	0.0
2015-02-14 15:00:00+00:00	439.0	287.95	36	54	0.0
2015-02-14 16:00:00+00:00	140.0	288.05	48	54	0.0
2015-02-14 17:00:00+00:00	59.0	287.55	68	56	0.0
2015-02-14 18:00:00+00:00	54.0	287.15	74	59	0.0
2015-02-14 19:00:00+00:00	53.0	286.75	80	63	0.0
2015-02-14 20:00:00+00:00	43.0	285.95	80	65	0.0
2015-02-14 21:00:00+00:00	42.0	285.35	80	67	0.0
2015-02-14 22:00:00+00:00	42.0	285.35	0	67	0.0
2015-02-14 23:00:00+00:00	42.0	285.2	0	67	0.0
2015-02-15 00:00:00+00:00	44.0	285.05	0	68	0.0
2015-02-15 01:00:00+00:00	41.0	284.75	48	69	0.0
2015-02-15 02:00:00+00:00	39.0	284.35	48	71	0.0
2015-02-15 03:00:00+00:00	32.0	284.75	48	70	0.0
2015-02-15 04:00:00+00:00	32.0	284.35	80	70	0.0
2015-02-15 05:00:00+00:00	36.0	284.95	80	70	0.0
2015-02-15 06:00:00+00:00	82.0	284.35	80	72	0.0
2015-02-15 07:00:00+00:00	464.0	284.55	0	74	0.0
2015-02-15 08:00:00+00:00	1033.0	285.95	0	69	0.0
2015-02-15 09:00:00+00:00	1399.0	287.45	0	64	0.0
2015-02-15 10:00:00+00:00	1639.0	288.55	0	60	0.0
2015-02-15 11:00:00+00:00	1650.0	290.45	0	52	0.0
2015-02-15 12:00:00+00:00	1582.0	290.85	0	50	0.0
2015-02-15 13:00:00+00:00	1463.0	291.55	64	48	0.0
2015-02-15 14:00:00+00:00	1352.0	291.45	64	48	0.0
2015-02-15 15:00:00+00:00	1104.0	291.85	64	47	0.0
2015-02-15 16:00:00+00:00	456.0	290.516	48	47	0.0
2015-02-15 17:00:00+00:00	95.0	289.85	32	53	0.0
2015-02-15 18:00:00+00:00	46.0	288.85	16	57	0.0
2015-02-15 19:00:00+00:00	31.0	287.85	0	61	0.0
2015-02-15 20:00:00+00:00	31.0	286.834	0	59	0.0
2015-02-15 21:00:00+00:00	31.0	285.9312188	0	64	0.0
2015-02-15 22:00:00+00:00	31.0	284.8963438	0	62	0.0
2015-02-15 23:00:00+00:00	30.0	283.9746563	0	66	0.0
2015-02-16 00:00:00+00:00	30.0	285.5971875	0	63	0.0
2015-02-16 01:00:00+00:00	30.0	284.2515	0	68	0.0
2015-02-16 02:00:00+00:00	30.0	285.45	0	67	0.0
2015-02-16 03:00:00+00:00	30.0	283.75775	2	71	0.0
2015-02-16 04:00:00+00:00	33.0	279.5596563	2	79	0.0
2015-02-16 05:00:00+00:00	39.0	279.1203438	5	81	0.0
2015-02-16 06:00:00+00:00	175.0	282.88725	15	72	0.0
2015-02-16 07:00:00+00:00	812.0	283.85	20	70	0.0
2015-02-16 08:00:00+00:00	1409.0	286.05	20	63	0.0
2015-02-16 09:00:00+00:00	1899.0	287.45	20	58	0.0
2015-02-16 10:00:00+00:00	2058.0	290.05	24	45	0.0
2015-02-16 11:00:00+00:00	1956.0	290.55	24	43	0.0
2015-02-16 12:00:00+00:00	1721.0	290.85	24	41	0.0
2015-02-16 13:00:00+00:00	1467.0	291.35	88	40	0.0
2015-02-16 14:00:00+00:00	1170.0	290.85	64	39	0.0
2015-02-16 15:00:00+00:00	804.0	288.05	78	57	0.0
2015-02-16 16:00:00+00:00	314.0	285.25	92	75	0.0
2015-02-16 17:00:00+00:00	88.0	286.462	92	58	0.0
2015-02-16 18:00:00+00:00	52.0	283.75	88	87	0.0
2015-02-16 19:00:00+00:00	40.0	283.45	92	90	0.0
2015-02-16 20:00:00+00:00	41.0	283.4	92	90	0.0
2015-02-16 21:00:00+00:00	42.0	283.35	92	91	0.0
2015-02-16 22:00:00+00:00	32.0	283.25	80	91	0.0
2015-02-16 23:00:00+00:00	32.0	282.85	80	93	0.0
2015-02-17 00:00:00+00:00	32.0	282.75	80	94	0.0
2015-02-17 01:00:00+00:00	32.0	282.25	80	93	0.0
2015-02-17 02:00:00+00:00	32.0	282.25	80	94	0.0
2015-02-17 03:00:00+00:00	32.0	281.95	80	95	0.0
2015-02-17 04:00:00+00:00	32.0	281.75	92	93	0.0
2015-02-17 05:00:00+00:00	36.0	281.55	92	91	0.0
2015-02-17 06:00:00+00:00	69.0	281.35	92	89	0.0
2015-02-17 07:00:00+00:00	443.0	281.45	88	92	0.3
2015-02-17 08:00:00+00:00	1035.0	282.6355	62	73	0.3
2015-02-17 09:00:00+00:00	1608.0	283.086	88	72	0.3
2015-02-17 10:00:00+00:00	1916.0	284.394	53	50	0.3
2015-02-17 11:00:00+00:00	2159.0	284.967	70	46	0.3
2015-02-17 12:00:00+00:00	2100.0	284.3595	64	49	0.3
2015-02-17 13:00:00+00:00	1666.0	285.326	89	43	0.3
2015-02-17 14:00:00+00:00	1182.0	285.112	90	44	0.3
2015-02-17 15:00:00+00:00	734.0	284.717	90	49	0.3
2015-02-17 16:00:00+00:00	343.0	284.5633125	92	48	0.3
2015-02-17 17:00:00+00:00	134.0	284.2286563	92	52	0.3
2015-02-17 18:00:00+00:00	77.0	284.117	92	53	0.3
2015-02-17 19:00:00+00:00	71.0	283.708	92	58	0.3
2015-02-17 20:00:00+00:00	71.0	283.522	92	60	0.3
2015-02-17 21:00:00+00:00	71.0	283.25	92	70	0.0
2015-02-17 22:00:00+00:00	71.0	283.55	88	69	0.3
2015-02-17 23:00:00+00:00	70.0	283.4	88	69	0.3
2015-02-18 00:00:00+00:00	70.0	283.25	88	70	0.3
2015-02-18 01:00:00+00:00	70.0	283.25	80	70	0.0
2015-02-18 02:00:00+00:00	68.0	282.55	80	71	0.0
2015-02-18 03:00:00+00:00	69.0	282.55	80	68	0.0
2015-02-18 04:00:00+00:00	79.0	282.05	0	70	0.0
2015-02-18 05:00:00+00:00	75.0	282.05	0	67	0.0
2015-02-18 06:00:00+00:00	208.0	281.95	0	70	0.0
2015-02-18 07:00:00+00:00	1107.0	282.05	0	69	0.0
2015-02-18 08:00:00+00:00	2415.0	282.65	0	66	0.0
2015-02-18 09:00:00+00:00	3391.0	283.25	0	64	0.0
2015-02-18 10:00:00+00:00	3603.0	284.05	0	58	0.0
2015-02-18 11:00:00+00:00	3660.0	284.75	0	57	0.0
2015-02-18 12:00:00+00:00	3437.0	284.95	0	55	0.0
2015-02-18 13:00:00+00:00	3146.0	285.35	0	58	0.0
2015-02-18 14:00:00+00:00	2692.0	285.55	0	60	0.0
2015-02-18 15:00:00+00:00	1919.0	284.75	0	61	0.0
2015-02-18 16:00:00+00:00	868.0	283.95	0	66	0.0
2015-02-18 17:00:00+00:00	384.0	283.65	0	67	0.0
2015-02-18 18:00:00+00:00	302.0	283.35	0	68	0.0
2015-02-18 19:00:00+00:00	252.0	283.35	44	68	0.0
2015-02-18 20:00:00+00:00	190.0	281.8345	44	70	0.0
2015-02-18 21:00:00+00:00	123.0	283.35	44	68	0.0
2015-02-18 22:00:00+00:00	45.0	283.35	92	68	0.0
2015-02-18 23:00:00+00:00	44.0	283.35	92	68	0.0
2015-02-19 00:00:00+00:00	44.0	283.35	92	68	0.0
2015-02-19 01:00:00+00:00	45.0	283.35	92	68	0.0
2015-02-19 02:00:00+00:00	44.0	283.35	92	68	0.0
2015-02-19 03:00:00+00:00	46.0	283.35	92	68	0.0
2015-02-19 04:00:00+00:00	53.0	283.35	80	68	0.0
2015-02-19 05:00:00+00:00	69.0	283.35	80	68	0.0
2015-02-19 06:00:00+00:00	320.0	283.35	80	68	0.0
2015-02-19 07:00:00+00:00	1497.0	281.7915	84	79	0.3
2015-02-19 08:00:00+00:00	3060.0	283.35	92	68	0.3
2015-02-19 09:00:00+00:00	4123.0	282.45	92	70	0.3
2015-02-19 10:00:00+00:00	4265.0	282.45	80	70	0.0
2015-02-19 11:00:00+00:00	4277.0	282.45	80	70	0.0
2015-02-19 12:00:00+00:00	4260.0	282.45	80	70	0.0
2015-02-19 13:00:00+00:00	4055.0	282.45	8	70	0.0
2015-02-19 14:00:00+00:00	3635.0	282.45	36	70	0.0
2015-02-19 15:00:00+00:00	2730.0	282.45	36	70	0.0
2015-02-19 16:00:00+00:00	1135.0	282.45	12	70	0.0
2015-02-19 17:00:00+00:00	456.0	282.0935	12	69	0.3
2015-02-19 18:00:00+00:00	338.0	282.45	24	70	0.0
2015-02-19 19:00:00+00:00	275.0	282.0935	6	69	0.0
2015-02-19 20:00:00+00:00	200.0	282.45	0	70	0.0
2015-02-19 21:00:00+00:00	88.0	282.45	0	70	0.0
2015-02-19 22:00:00+00:00	43.0	282.45	0	70	0.0
2015-02-19 23:00:00+00:00	43.0	282.45	0	70	0.0
2015-02-20 00:00:00+00:00	43.0	282.45	0	70	0.0
2015-02-20 01:00:00+00:00	43.0	282.45	0	70	0.0
2015-02-20 02:00:00+00:00	44.0	282.45	0	70	0.0
2015-02-20 03:00:00+00:00	43.0	282.45	0	70	0.0
2015-02-20 04:00:00+00:00	44.0	282.45	36	70	0.0
2015-02-20 05:00:00+00:00	61.0	282.45	36	70	0.0
2015-02-20 06:00:00+00:00	284.0	282.45	36	70	0.0
2015-02-20 07:00:00+00:00	1111.0	282.45	56	70	0.0
2015-02-20 08:00:00+00:00	1955.0	282.45	56	70	0.0
2015-02-20 09:00:00+00:00	2750.0	283.25	56	69	0.0
2015-02-20 10:00:00+00:00	3090.0	284.85	0	64	0.0
2015-02-20 11:00:00+00:00	3243.0	285.65	0	66	0.0
2015-02-20 12:00:00+00:00	3039.0	286.35	0	61	0.0
2015-02-20 13:00:00+00:00	2621.0	287.55	0	59	0.0
2015-02-20 14:00:00+00:00	2318.0	287.75	0	59	0.0
2015-02-20 15:00:00+00:00	1643.0	288.85	0	46	0.0
2015-02-20 16:00:00+00:00	570.0	287.45	44	60	0.0
2015-02-20 17:00:00+00:00	201.0	284.9435	34	64	0.0
2015-02-20 18:00:00+00:00	139.0	283.55	24	79	0.0
2015-02-20 19:00:00+00:00	99.0	281.4935	24	79	0.0
2015-02-20 20:00:00+00:00	98.0	280.55	24	90	0.0
2015-02-20 21:00:00+00:00	99.0	281.05	24	91	0.0
2015-02-20 22:00:00+00:00	96.0	279.55	44	92	0.0
2015-02-20 23:00:00+00:00	75.0	278.45	44	91	0.0
2015-02-21 00:00:00+00:00	69.0	277.35	44	92	0.0
2015-02-21 01:00:00+00:00	70.0	277.25	48	92	0.0
2015-02-21 02:00:00+00:00	64.0	279.45	48	84	0.0
2015-02-21 03:00:00+00:00	46.0	281.05	48	74	0.0
2015-02-21 04:00:00+00:00	46.0	282.55	80	62	0.0
2015-02-21 05:00:00+00:00	64.0	280.75	80	73	0.0
2015-02-21 06:00:00+00:00	128.0	281.85	80	66	0.0
2015-02-21 07:00:00+00:00	513.0	282.05	12	67	0.0
2015-02-21 08:00:00+00:00	936.0	282.55	12	68	0.0
2015-02-21 09:00:00+00:00	1418.0	282.85	12	69	0.0
2015-02-21 10:00:00+00:00	1800.0	283.85	12	68	0.0
2015-02-21 11:00:00+00:00	2232.0	284.55	12	66	0.0
2015-02-21 12:00:00+00:00	2617.0	285.65	12	63	0.0
2015-02-21 13:00:00+00:00	2932.0	288.45	76	53	0.0
2015-02-21 14:00:00+00:00	2836.0	287.35	76	53	0.0
2015-02-21 15:00:00+00:00	2362.0	287.45	76	45	0.0
2015-02-21 16:00:00+00:00	1110.0	286.55	0	39	0.0
2015-02-21 17:00:00+00:00	419.0	286.2	0	39	0.0
2015-02-21 18:00:00+00:00	331.0	285.85	0	40	0.0
2015-02-21 19:00:00+00:00	233.0	283.95	0	44	0.0
2015-02-21 20:00:00+00:00	136.0	283.35	0	46	0.0
2015-02-21 21:00:00+00:00	63.0	282.75	0	47	0.0
2015-02-21 22:00:00+00:00	61.0	282.35	0	46	0.0
2015-02-21 23:00:00+00:00	61.0	281.85	0	46	0.0
2015-02-22 00:00:00+00:00	61.0	281.55	0	46	0.0
2015-02-22 01:00:00+00:00	61.0	281.55	0	46	0.0
2015-02-22 02:00:00+00:00	60.0	282.25	0	45	0.0
2015-02-22 03:00:00+00:00	66.0	282.35	0	45	0.0
2015-02-22 04:00:00+00:00	62.0	282.45	0	46	0.0
2015-02-22 05:00:00+00:00	79.0	282.95	0	45	0.0
2015-02-22 06:00:00+00:00	395.0	282.75	0	47	0.0
2015-02-22 07:00:00+00:00	1610.0	283.35	0	45	0.0
2015-02-22 08:00:00+00:00	3150.0	284.75	0	42	0.0
2015-02-22 09:00:00+00:00	3564.0	285.25	0	40	0.0
2015-02-22 10:00:00+00:00	4039.0	285.55	0	40	0.0
2015-02-22 11:00:00+00:00	4562.0	286.45	0	37	0.0
2015-02-22 12:00:00+00:00	4610.0	287.55	0	35	0.0
2015-02-22 13:00:00+00:00	3657.0	288.35	0	33	0.0
2015-02-22 14:00:00+00:00	2884.0	289.05	0	33	0.0
2015-02-22 15:00:00+00:00	2057.0	288.75	6	35	0.0
2015-02-22 16:00:00+00:00	1060.0	288.45	12	37	0.0
2015-02-22 17:00:00+00:00	598.0	287.55	0	41	0.0
2015-02-22 18:00:00+00:00	524.0	284.25	0	57	0.0
2015-02-22 19:00:00+00:00	499.0	282.45	0	65	0.0
2015-02-22 20:00:00+00:00	498.0	281.95	0	64	0.0
2015-02-22 21:00:00+00:00	431.0	285.05	0	53	0.0
2015-02-22 22:00:00+00:00	235.0	285.75	8	53	0.0
2015-02-22 23:00:00+00:00	138.0	285.75	8	57	0.0
2015-02-23 00:00:00+00:00	86.0	286.15	8	54	0.0
2015-02-23 01:00:00+00:00	86.0	286.55	0	54	0.0
2015-02-23 02:00:00+00:00	62.0	285.85	0	56	0.0
2015-02-23 03:00:00+00:00	56.0	286.45	0	58	0.0
2015-02-23 04:00:00+00:00	53.0	285.75	0	61	0.0
2015-02-23 05:00:00+00:00	41.0	286.05	0	60	0.0
2015-02-23 06:00:00+00:00	259.0	284.85	0	65	0.0
2015-02-23 07:00:00+00:00	805.0	285.95	56	61	0.0
2015-02-23 08:00:00+00:00	1269.0	286.45	56	61	0.0
2015-02-23 09:00:00+00:00	1540.0	286.35	56	62	0.0
2015-02-23 10:00:00+00:00	1705.0	287.35	88	61	0.0
2015-02-23 11:00:00+00:00	1675.0	286.85	88	63	0.0
2015-02-23 12:00:00+00:00	1705.0	287.55	88	59	0.0
2015-02-23 13:00:00+00:00	1526.0	288.25	36	56	0.0
2015-02-23 14:00:00+00:00	1408.0	289.85	36	53	0.0
2015-02-23 15:00:00+00:00	857.0	289.9	18	52	0.0
2015-02-23 16:00:00+00:00	195.0	289.95	0	51	0.0
2015-02-23 17:00:00+00:00	53.0	287.95	0	57	0.0
2015-02-23 18:00:00+00:00	55.0	286.85	0	60	0.0
2015-02-23 19:00:00+00:00	51.0	286.45	0	64	0.0
2015-02-23 20:00:00+00:00	50.0	286.7	0	64	0.0
2015-02-23 21:00:00+00:00	35.0	286.95	0	64	0.0
2015-02-23 22:00:00+00:00	21.0	285.15	0	66	0.0
2015-02-23 23:00:00+00:00	21.0	284.95	0	62	0.0
2015-02-24 00:00:00+00:00	21.0	284.45	0	51	0.0
2015-02-24 01:00:00+00:00	21.0	283.65	0	51	0.0
2015-02-24 02:00:00+00:00	21.0	282.85	0	55	0.0
2015-02-24 03:00:00+00:00	21.0	282.25	0	57	0.0
2015-02-24 04:00:00+00:00	21.0	281.75	0	59	0.0
2015-02-24 05:00:00+00:00	23.0	281.25	0	60	0.0
2015-02-24 06:00:00+00:00	461.0	280.95	0	59	0.0
2015-02-24 07:00:00+00:00	1727.0	281.45	0	58	0.0
2015-02-24 08:00:00+00:00	2935.0	282.75	0	51	0.0
2015-02-24 09:00:00+00:00	4119.0	283.85	0	46	0.0
2015-02-24 10:00:00+00:00	4557.0	285.35	0	37	0.0
2015-02-24 11:00:00+00:00	4480.0	286.35	0	34	0.0
2015-02-24 12:00:00+00:00	4166.0	286.45	0	34	0.0
2015-02-24 13:00:00+00:00	3729.0	286.85	20	34	0.0
2015-02-24 14:00:00+00:00	3086.0	287.35	20	32	0.0
2015-02-24 15:00:00+00:00	2315.0	287.25	12	31	0.0
2015-02-24 16:00:00+00:00	1021.0	287.0	6	32	0.0
2015-02-24 17:00:00+00:00	455.0	286.75	0	33	0.0
2015-02-24 18:00:00+00:00	353.0	285.15	0	39	0.0
2015-02-24 19:00:00+00:00	306.0	284.55	0	40	0.0
2015-02-24 20:00:00+00:00	210.0	284.1	0	43	0.0
2015-02-24 21:00:00+00:00	145.0	283.65	0	46	0.0
2015-02-24 22:00:00+00:00	84.0	284.05	48	44	0.0
2015-02-24 23:00:00+00:00	75.0	283.65	48	47	0.0
2015-02-25 00:00:00+00:00	47.0	283.35	48	48	0.0
2015-02-25 01:00:00+00:00	43.0	283.35	0	47	0.0
2015-02-25 02:00:00+00:00	43.0	282.95	0	48	0.0
2015-02-25 03:00:00+00:00	42.0	282.95	0	50	0.0
2015-02-25 04:00:00+00:00	42.0	282.35	8	52	0.0
2015-02-25 05:00:00+00:00	45.0	283.25	8	49	0.0
2015-02-25 06:00:00+00:00	294.0	283.25	8	49	0.0
2015-02-25 07:00:00+00:00	1395.0	283.25	8	49	0.0
2015-02-25 08:00:00+00:00	2973.0	285.983	8	42	0.0
2015-02-25 09:00:00+00:00	4086.0	285.983	8	42	0.0
2015-02-25 10:00:00+00:00	4256.0	285.983	8	42	0.0
2015-02-25 11:00:00+00:00	4046.0	290.057	56	36	0.0
2015-02-25 12:00:00+00:00	3741.0	290.057	56	36	0.0
2015-02-25 13:00:00+00:00	3294.0	290.306	68	35	0.0
2015-02-25 14:00:00+00:00	3030.0	290.027	68	33	0.0
2015-02-25 15:00:00+00:00	2483.0	290.306	68	35	0.0
2015-02-25 16:00:00+00:00	1310.0	288.8385	58	36	0.0
2015-02-25 17:00:00+00:00	590.0	287.929	48	40	0.0
2015-02-25 18:00:00+00:00	463.0	287.929	48	40	0.0
2015-02-25 19:00:00+00:00	379.0	288.111	76	46	0.0
2015-02-25 20:00:00+00:00	225.0	288.111	76	46	0.0
2015-02-25 21:00:00+00:00	146.0	288.111	76	46	0.0
2015-02-25 22:00:00+00:00	74.0	288.547	24	46	0.0
2015-02-25 23:00:00+00:00	43.0	288.547	24	46	0.0
2015-02-26 00:00:00+00:00	44.0	288.547	24	46	0.0
2015-02-26 01:00:00+00:00	44.0	287.695	0	49	0.0
2015-02-26 02:00:00+00:00	43.0	287.695	0	49	0.0
2015-02-26 03:00:00+00:00	47.0	287.695	0	49	0.0
2015-02-26 04:00:00+00:00	44.0	287.21	0	52	0.0
2015-02-26 05:00:00+00:00	47.0	287.21	0	52	0.0
2015-02-26 06:00:00+00:00	384.0	287.21	0	52	0.0
2015-02-26 07:00:00+00:00	1270.0	290.557	0	45	0.0
2015-02-26 08:00:00+00:00	2348.0	290.557	0	45	0.0
2015-02-26 09:00:00+00:00	3188.0	290.557	0	45	0.0
2015-02-26 10:00:00+00:00	3500.0	292.971	36	38	0.0
2015-02-26 11:00:00+00:00	3550.0	292.971	36	38	0.0
2015-02-26 12:00:00+00:00	3283.0	292.971	36	38	0.0
2015-02-26 13:00:00+00:00	2950.0	292.938	80	34	0.0
2015-02-26 14:00:00+00:00	2432.0	292.938	80	34	0.0
2015-02-26 15:00:00+00:00	1708.0	292.938	80	34	0.0
2015-02-26 16:00:00+00:00	728.0	290.387	76	39	0.0
2015-02-26 17:00:00+00:00	208.0	290.014	20	38	0.0
2015-02-26 18:00:00+00:00	136.0	290.014	20	38	0.0
2015-02-26 19:00:00+00:00	111.0	287.415	80	50	0.0
2015-02-26 20:00:00+00:00	84.0	287.415	80	49	0.0
2015-02-26 21:00:00+00:00	65.0	287.415	80	50	0.0
2015-02-26 22:00:00+00:00	41.0	285.95	92	62	0.0
2015-02-26 23:00:00+00:00	41.0	285.95	92	60	0.0
2015-02-27 00:00:00+00:00	40.0	285.2695938	69	64	0.0
2015-02-27 01:00:00+00:00	37.0	285.383	73	62	0.0
2015-02-27 02:00:00+00:00	31.0	284.816	54	65	0.0
2015-02-27 03:00:00+00:00	39.0	284.616	46	63	0.0
2015-02-27 04:00:00+00:00	47.0	283.9266563	24	68	0.0
2015-02-27 05:00:00+00:00	45.0	283.6043438	12	67	0.0
2015-02-27 06:00:00+00:00	444.0	285.3205	18	54	0.0
2015-02-27 07:00:00+00:00	1440.0	284.3186563	0	58	0.0
2015-02-27 08:00:00+00:00	2721.0	285.3553438	0	49	0.0
2015-02-27 09:00:00+00:00	3892.0	285.6075	0	51	0.0
2015-02-27 10:00:00+00:00	4318.0	286.9056563	0	38	0.0
2015-02-27 11:00:00+00:00	4466.0	287.4193438	0	36	0.0
2015-02-27 12:00:00+00:00	4613.0	287.1335	0	36	0.0
2015-02-27 13:00:00+00:00	4527.0	287.9136563	0	34	0.0
2015-02-27 14:00:00+00:00	4192.0	287.8943438	0	34	0.0
2015-02-27 15:00:00+00:00	3372.0	286.3345	16	37	0.0
2015-02-27 16:00:00+00:00	1546.0	286.8286875	10	36	0.0
2015-02-27 17:00:00+00:00	612.0	285.7823125	21	38	0.0
2015-02-27 18:00:00+00:00	473.0	285.546	40	39	0.0
2015-02-27 19:00:00+00:00	435.0	284.2296875	48	41	0.0
2015-02-27 20:00:00+00:00	316.0	283.7233125	64	43	0.0
2015-02-27 21:00:00+00:00	162.0	283.194	51	42	0.0
2015-02-27 22:00:00+00:00	101.0	282.6915	72	43	0.0
2015-02-27 23:00:00+00:00	67.0	282.166	64	43	0.0
2015-02-28 00:00:00+00:00	53.0	282.166	64	43	0.0
2015-02-28 01:00:00+00:00	53.0	279.322	0	54	0.0
2015-02-28 02:00:00+00:00	39.0	279.322	0	54	0.0
2015-02-28 03:00:00+00:00	28.0	279.322	0	54	0.0
2015-02-28 04:00:00+00:00	28.0	275.077	0	77	0.0
2015-02-28 05:00:00+00:00	33.0	275.077	0	77	0.0
2015-02-28 06:00:00+00:00	499.0	275.077	0	77	0.0
2015-02-28 07:00:00+00:00	1649.0	283.004	0	46	0.0
2015-02-28 08:00:00+00:00	2984.0	283.004	0	46	0.0
2015-02-28 09:00:00+00:00	3745.0	283.004	0	46	0.0
2015-02-28 10:00:00+00:00	3816.0	288.561	0	39	0.0
2015-02-28 11:00:00+00:00	3816.0	288.561	0	39	0.0
2015-02-28 12:00:00+00:00	3604.0	288.561	0	39	0.0
2015-02-28 13:00:00+00:00	3128.0	291.723	44	35	0.0
2015-02-28 14:00:00+00:00	2643.0	292.063	68	35	0.0
2015-02-28 15:00:00+00:00	1618.0	290.3065	62	41	0.0
2015-02-28 16:00:00+00:00	661.0	288.55	56	48	0.0
2015-02-28 17:00:00+00:00	216.0	286.85	56	54	0.0
2015-02-28 18:00:00+00:00	104.0	285.95	44	55	0.0
2015-02-28 19:00:00+00:00	77.0	285.05	32	56	0.0
2015-02-28 20:00:00+00:00	73.0	284.75	32	61	0.0
2015-02-28 21:00:00+00:00	71.0	285.25	32	61	0.0
2015-02-28 22:00:00+00:00	62.0	284.05	0	63	0.0
2015-02-28 23:00:00+00:00	62.0	284.05	0	63	0.0
2015-03-01 00:00:00+00:00	62.0	284.05	0	63	0.0
2015-03-01 01:00:00+00:00	62.0	284.05	12	63	0.0
2015-03-01 02:00:00+00:00	60.0	284.05	12	63	0.0
2015-03-01 03:00:00+00:00	60.0	284.05	12	63	0.0
2015-03-01 04:00:00+00:00	60.0	284.05	8	63	0.0
2015-03-01 05:00:00+00:00	61.0	284.05	8	63	0.0
2015-03-01 06:00:00+00:00	85.0	284.05	8	63	0.0
2015-03-01 07:00:00+00:00	810.0	284.05	20	63	0.0
2015-03-01 08:00:00+00:00	2101.0	285.5055	14	60	0.0
2015-03-01 09:00:00+00:00	3247.0	288.12	15	53	0.0
2015-03-01 10:00:00+00:00	3903.0	289.3823125	8	51	0.0
2015-03-01 11:00:00+00:00	3942.0	291.8036875	8	44	0.0
2015-03-01 12:00:00+00:00	3884.0	291.7135	4	44	0.0
2015-03-01 13:00:00+00:00	3752.0	294.972	5	36	0.0
2015-03-01 14:00:00+00:00	3051.0	295.719	2	34	0.0
2015-03-01 15:00:00+00:00	1476.0	294.36	24	41	0.0
2015-03-01 16:00:00+00:00	402.0	295.458	18	38	0.0
2015-03-01 17:00:00+00:00	121.0	294.45	36	44	0.0
2015-03-01 18:00:00+00:00	91.0	293.25	36	46	0.0
2015-03-01 19:00:00+00:00	68.0	291.55	0	52	0.0
2015-03-01 20:00:00+00:00	68.0	291.35	0	53	0.0
2015-03-01 21:00:00+00:00	68.0	290.75	0	56	0.0
2015-03-01 22:00:00+00:00	42.0	290.25	8	58	0.0
2015-03-01 23:00:00+00:00	41.0	289.85	8	60	0.0
2015-03-02 00:00:00+00:00	41.0	289.55	8	61	0.0
2015-03-02 01:00:00+00:00	41.0	289.55	8	61	0.0
2015-03-02 02:00:00+00:00	41.0	289.55	8	61	0.0
2015-03-02 03:00:00+00:00	41.0	289.55	8	61	0.0
2015-03-02 04:00:00+00:00	40.0	289.55	44	61	0.0
2015-03-02 05:00:00+00:00	41.0	289.55	44	61	0.0
2015-03-02 06:00:00+00:00	77.0	289.55	44	61	0.0
2015-03-02 07:00:00+00:00	591.0	289.55	32	61	0.0
2015-03-02 08:00:00+00:00	1210.0	289.55	32	61	0.0
2015-03-02 09:00:00+00:00	1553.0	289.55	32	61	0.0
2015-03-02 10:00:00+00:00	1734.0	289.55	0	61	0.0
2015-03-02 11:00:00+00:00	1726.0	289.55	0	61	0.0
2015-03-02 12:00:00+00:00	1834.0	289.55	0	61	0.0
2015-03-02 13:00:00+00:00	1495.0	289.55	0	61	0.0
2015-03-02 14:00:00+00:00	1081.0	289.55	0	61	0.0
2015-03-02 15:00:00+00:00	465.0	289.55	0	61	0.0
2015-03-02 16:00:00+00:00	109.0	289.55	0	61	0.0
2015-03-02 17:00:00+00:00	72.0	292.8225	32	48	0.0
2015-03-02 18:00:00+00:00	64.0	289.55	64	61	0.0
2015-03-02 19:00:00+00:00	48.0	295.5725	72	40	0.0
2015-03-02 20:00:00+00:00	44.0	295.05	80	44	0.0
2015-03-02 21:00:00+00:00	44.0	291.55	80	54	0.0
2015-03-02 22:00:00+00:00	102.0	291.85	76	52	0.0
2015-03-02 23:00:00+00:00	93.0	292.05	76	51	0.0
2015-03-03 00:00:00+00:00	66.0	290.3	82	56	0.0
2015-03-03 01:00:00+00:00	59.0	288.55	88	62	0.0
2015-03-03 02:00:00+00:00	60.0	287.95	88	64	0.0
2015-03-03 03:00:00+00:00	60.0	288.15	88	65	0.0
2015-03-03 04:00:00+00:00	59.0	287.95	8	67	0.0
2015-03-03 05:00:00+00:00	64.0	287.25	8	69	0.0
2015-03-03 06:00:00+00:00	430.0	288.15	8	67	0.0
2015-03-03 07:00:00+00:00	1308.0	288.05	0	68	0.0
2015-03-03 08:00:00+00:00	2122.0	288.05	0	68	0.0
2015-03-03 09:00:00+00:00	2906.0	288.05	0	68	0.0
2015-03-03 10:00:00+00:00	3334.0	288.05	12	68	0.0
2015-03-03 11:00:00+00:00	3650.0	288.05	12	68	0.0
2015-03-03 12:00:00+00:00	3894.0	288.05	12	68	0.0
2015-03-03 13:00:00+00:00	3849.0	288.05	0	68	0.0
2015-03-03 14:00:00+00:00	3490.0	288.05	24	68	0.0
2015-03-03 15:00:00+00:00	2728.0	288.05	24	68	0.0
2015-03-03 16:00:00+00:00	1306.0	288.05	48	68	0.0
2015-03-03 17:00:00+00:00	503.0	288.05	48	68	0.0
2015-03-03 18:00:00+00:00	294.0	288.05	48	68	0.0
2015-03-03 19:00:00+00:00	199.0	288.05	32	68	0.0
2015-03-03 20:00:00+00:00	149.0	288.05	32	68	0.0
2015-03-03 21:00:00+00:00	113.0	288.05	32	68	0.0
2015-03-03 22:00:00+00:00	676.0	288.05	48	68	0.0
2015-03-03 23:00:00+00:00	673.0	288.05	48	68	0.0
2015-03-04 00:00:00+00:00	462.0	288.05	48	68	0.0
2015-03-04 01:00:00+00:00	325.0	288.05	12	68	0.0
2015-03-04 02:00:00+00:00	247.0	288.05	12	68	0.0
2015-03-04 03:00:00+00:00	125.0	288.05	12	68	0.0
2015-03-04 04:00:00+00:00	70.0	288.05	36	68	0.0
2015-03-04 05:00:00+00:00	71.0	287.17	75	93	0.0
2015-03-04 06:00:00+00:00	347.0	287.2	90	87	0.0
2015-03-04 07:00:00+00:00	1312.0	287.19	90	87	0.0
2015-03-04 08:00:00+00:00	2566.0	286.7	90	93	0.0
2015-03-04 09:00:00+00:00	3719.0	287.19	90	87	0.0
2015-03-04 10:00:00+00:00	4437.0	288.1	40	82	0.0
2015-03-04 11:00:00+00:00	4703.0	289.52	20	63	0.0
2015-03-04 12:00:00+00:00	4730.0	290.77	20	49	0.0
2015-03-04 13:00:00+00:00	4567.0	291.35	40	33	0.0
2015-03-04 14:00:00+00:00	4202.0	290.805	30	30	0.0
2015-03-04 15:00:00+00:00	3365.0	290.26	20	28	0.0
2015-03-04 16:00:00+00:00	2474.0	290.0	20	24	0.0
2015-03-04 17:00:00+00:00	1408.0	289.485	20	22	0.0
2015-03-04 18:00:00+00:00	637.0	288.97	20	20	0.0
2015-03-04 19:00:00+00:00	343.0	287.185	10	24	0.0
2015-03-04 20:00:00+00:00	286.0	285.4	0	28	0.0
2015-03-04 21:00:00+00:00	230.0	283.66	0	30	0.0
2015-03-04 22:00:00+00:00	578.0	282.058	0	39	0.0
2015-03-04 23:00:00+00:00	455.0	280.456	0	49	0.0
2015-03-05 00:00:00+00:00	367.0	282.85	0	29	0.0
2015-03-05 01:00:00+00:00	329.0	282.47	0	34	0.0
2015-03-05 02:00:00+00:00	286.0	281.82	0	29	0.0
2015-03-05 03:00:00+00:00	186.0	281.92	0	29	0.0
2015-03-05 04:00:00+00:00	120.0	280.25	0	39	0.0
2015-03-05 05:00:00+00:00	83.0	280.36	0	39	0.0
2015-03-05 06:00:00+00:00	401.0	279.63	0	39	0.0
2015-03-05 07:00:00+00:00	1059.0	280.38	0	42	0.0
2015-03-05 08:00:00+00:00	1689.0	283.39	0	34	0.0
2015-03-05 09:00:00+00:00	2068.0	284.58	0	32	0.0
2015-03-05 10:00:00+00:00	2174.0	286.74	0	26	0.0
2015-03-05 11:00:00+00:00	2287.0	288.05	0	16	0.0
2015-03-05 12:00:00+00:00	2289.0	289.06	0	15	0.0
2015-03-05 13:00:00+00:00	2224.0	289.5	0	13	0.0
2015-03-05 14:00:00+00:00	1841.0	291.44	0	13	0.0
2015-03-05 15:00:00+00:00	1396.0	292.08	0	11	0.0
2015-03-05 16:00:00+00:00	885.0	292.21	0	11	0.0
2015-03-05 17:00:00+00:00	372.0	291.72	0	12	0.0
2015-03-05 18:00:00+00:00	84.0	287.24	0	25	0.0
2015-03-05 19:00:00+00:00	34.0	284.87	0	28	0.0
2015-03-05 20:00:00+00:00	32.0	285.01	0	28	0.0
2015-03-05 21:00:00+00:00	31.0	284.47	0	32	0.0
2015-03-05 22:00:00+00:00	774.0	281.59	0	49	0.0
2015-03-05 23:00:00+00:00	735.0	280.69	0	45	0.0
2015-03-06 00:00:00+00:00	726.0	280.15	0	48	0.0
2015-03-06 01:00:00+00:00	728.0	280.13	0	39	0.0
2015-03-06 02:00:00+00:00	725.0	279.31	0	45	0.0
2015-03-06 03:00:00+00:00	679.0	278.49	0	52	0.0
2015-03-06 04:00:00+00:00	476.0	278.05	0	48	0.0
2015-03-06 05:00:00+00:00	454.0	278.76	0	55	0.0
2015-03-06 06:00:00+00:00	1119.0	278.46	0	44	0.0
2015-03-06 07:00:00+00:00	2893.0	281.71	0	41	0.0
2015-03-06 08:00:00+00:00	4087.0	283.335	0	39	0.0
2015-03-06 09:00:00+00:00	4613.0	284.96	0	37	0.0
2015-03-06 10:00:00+00:00	5125.0	287.27	0	47	0.0
2015-03-06 11:00:00+00:00	5316.0	287.6215	0	42	0.0
2015-03-06 12:00:00+00:00	5272.0	288.35	0	33	0.0
2015-03-06 13:00:00+00:00	5066.0	288.73	0	23	0.0
2015-03-06 14:00:00+00:00	4704.0	288.838	0	28	0.0
2015-03-06 15:00:00+00:00	4268.0	288.15	0	37	0.0
2015-03-06 16:00:00+00:00	3565.0	287.86	0	44	0.0
2015-03-06 17:00:00+00:00	2881.0	286.3505	0	43	0.0
2015-03-06 18:00:00+00:00	1822.0	285.79	0	47	0.0
2015-03-06 19:00:00+00:00	1011.0	283.6355	0	52	0.0
2015-03-06 20:00:00+00:00	814.0	282.43	0	62	0.0
2015-03-06 21:00:00+00:00	788.0	281.39	0	68	0.0
2015-03-06 22:00:00+00:00	669.0	280.35	0	75	0.0
2015-03-06 23:00:00+00:00	615.0	279.76	0	78	0.0
2015-03-07 00:00:00+00:00	526.0	279.17	0	81	0.0
2015-03-07 01:00:00+00:00	509.0	278.965	0	83	0.0
2015-03-07 02:00:00+00:00	500.0	278.76	0	86	0.0
2015-03-07 03:00:00+00:00	492.0	279.01	0	86	0.0
2015-03-07 04:00:00+00:00	407.0	279.0033125	0	86	0.0
2015-03-07 05:00:00+00:00	433.0	278.9966875	0	86	0.0
2015-03-07 06:00:00+00:00	1030.0	278.99	0	86	0.0
2015-03-07 07:00:00+00:00	2521.0	281.8	0	43	0.0
2015-03-07 08:00:00+00:00	3856.0	285.61	0	57	0.0
2015-03-07 09:00:00+00:00	4567.0	287.69	0	46	0.0
2015-03-07 10:00:00+00:00	5040.0	291.32	0	32	0.0
2015-03-07 11:00:00+00:00	5198.0	292.92	0	29	0.0
2015-03-07 12:00:00+00:00	5261.0	294.52	0	26	0.0
2015-03-07 13:00:00+00:00	5178.0	294.757	0	24	0.0
2015-03-07 14:00:00+00:00	4983.0	294.994	0	23	0.0
2015-03-07 15:00:00+00:00	4623.0	294.34	0	30	0.0
2015-03-07 16:00:00+00:00	3966.0	294.1655	0	25	0.0
2015-03-07 17:00:00+00:00	3050.0	293.1	0	28	0.0
2015-03-07 18:00:00+00:00	1982.0	290.775	0	33	0.0
2015-03-07 19:00:00+00:00	1007.0	288.45	0	39	0.0
2015-03-07 20:00:00+00:00	715.0	283.378	0	67	0.0
2015-03-07 21:00:00+00:00	682.0	284.6	0	76	0.0
2015-03-07 22:00:00+00:00	614.0	279.978	0	85	0.0
2015-03-07 23:00:00+00:00	553.0	281.65	0	76	0.0
2015-03-08 00:00:00+00:00	551.0	281.79	0	76	0.0
2015-03-08 01:00:00+00:00	532.0	281.93	0	76	0.0
2015-03-08 02:00:00+00:00	474.0	277.794	0	86	0.0
2015-03-08 03:00:00+00:00	447.0	279.57	20	81	0.0
2015-03-08 04:00:00+00:00	249.0	276.649	10	88	0.0
2015-03-08 05:00:00+00:00	213.0	279.64	20	81	0.0
2015-03-08 06:00:00+00:00	610.0	279.79	75	70	0.0
2015-03-08 07:00:00+00:00	1282.0	280.84	20	70	0.0
2015-03-08 08:00:00+00:00	1981.0	281.894	26	73	0.0
2015-03-08 09:00:00+00:00	2908.0	284.72	0	57	0.0
2015-03-08 10:00:00+00:00	3627.0	286.68	20	58	0.0
2015-03-08 11:00:00+00:00	3778.0	287.4	20	58	0.0
2015-03-08 12:00:00+00:00	3721.0	288.12	20	58	0.0
2015-03-08 13:00:00+00:00	3646.0	287.9753438	34	54	0.0
2015-03-08 14:00:00+00:00	3264.0	287.8306563	49	51	0.0
2015-03-08 15:00:00+00:00	3154.0	288.01	0	58	0.0
2015-03-08 16:00:00+00:00	2892.0	287.333	32	54	0.0
2015-03-08 17:00:00+00:00	2205.0	286.98	0	62	0.0
2015-03-08 18:00:00+00:00	1269.0	286.35	0	64	0.0
2015-03-08 19:00:00+00:00	534.0	285.72	0	67	0.0
2015-03-08 20:00:00+00:00	309.0	281.898	10	80	0.0
2015-03-08 21:00:00+00:00	221.0	284.45	0	81	0.0
2015-03-08 22:00:00+00:00	375.0	280.318	10	90	0.0
2015-03-08 23:00:00+00:00	243.0	282.56	0	87	0.0
2015-03-09 00:00:00+00:00	173.0	282.27	0	87	0.0
2015-03-09 01:00:00+00:00	123.0	281.98	0	87	0.0
2015-03-09 02:00:00+00:00	103.0	281.62	0	87	0.0
2015-03-09 03:00:00+00:00	103.0	281.26	0	87	0.0
2015-03-09 04:00:00+00:00	83.0	281.155	0	87	0.0
2015-03-09 05:00:00+00:00	74.0	281.05	0	87	0.0
2015-03-09 06:00:00+00:00	268.0	281.38	0	87	0.0
2015-03-09 07:00:00+00:00	1013.0	279.2355	16	85	0.0
2015-03-09 08:00:00+00:00	2112.0	283.21	0	81	0.0
2015-03-09 09:00:00+00:00	3075.0	287.74	0	62	0.0
2015-03-09 10:00:00+00:00	3666.0	288.02	10	50	0.0
2015-03-09 11:00:00+00:00	3944.0	290.28	20	48	0.0
2015-03-09 12:00:00+00:00	4290.0	291.24	20	48	0.0
2015-03-09 13:00:00+00:00	4379.0	291.9495	0	42	0.0
2015-03-09 14:00:00+00:00	4061.0	291.82	0	48	0.0
2015-03-09 15:00:00+00:00	3548.0	291.195	0	41	0.0
2015-03-09 16:00:00+00:00	2750.0	290.57	0	34	0.0
2015-03-09 17:00:00+00:00	1719.0	289.378	0	41	0.0
2015-03-09 18:00:00+00:00	777.0	287.65	0	50	0.0
2015-03-09 19:00:00+00:00	416.0	286.19	0	58	0.0
2015-03-09 20:00:00+00:00	360.0	284.54	0	67	0.0
2015-03-09 21:00:00+00:00	254.0	282.89	0	76	0.0
2015-03-09 22:00:00+00:00	134.0	282.325	0	76	0.0
2015-03-09 23:00:00+00:00	91.0	281.76	0	76	0.0
2015-03-10 00:00:00+00:00	51.0	281.67	0	75	0.0
2015-03-10 01:00:00+00:00	45.0	281.58	0	75	0.0
2015-03-10 02:00:00+00:00	45.0	278.5685	0	80	0.0
2015-03-10 03:00:00+00:00	42.0	281.38	0	75	0.0
2015-03-10 04:00:00+00:00	39.0	277.9635	0	80	0.0
2015-03-10 05:00:00+00:00	41.0	280.37	0	75	0.0
2015-03-10 06:00:00+00:00	95.0	279.99	0	78	0.0
2015-03-10 07:00:00+00:00	466.0	279.61	0	81	0.0
2015-03-10 08:00:00+00:00	903.0	283.4365	0	62	0.0
2015-03-10 09:00:00+00:00	1263.0	284.8835938	0	61	0.0
2015-03-10 10:00:00+00:00	1709.0	289.1066563	0	39	0.0
2015-03-10 11:00:00+00:00	2282.0	290.9503438	0	36	0.0
2015-03-10 12:00:00+00:00	2425.0	290.569	0	38	0.0
2015-03-10 13:00:00+00:00	2253.0	293.1543125	0	32	0.0
2015-03-10 14:00:00+00:00	1829.0	293.5146875	0	32	0.0
2015-03-10 15:00:00+00:00	1253.0	291.167	0	38	0.0
2015-03-10 16:00:00+00:00	661.0	292.43	0	36	0.0
2015-03-10 17:00:00+00:00	120.0	290.985	0	40	0.0
2015-03-10 18:00:00+00:00	46.0	287.269	0	59	0.0
2015-03-10 19:00:00+00:00	38.0	286.581	0	58	0.0
2015-03-10 20:00:00+00:00	37.0	283.622	0	72	0.0
2015-03-10 21:00:00+00:00	37.0	283.84	0	65	0.0
2015-03-10 22:00:00+00:00	21.0	279.822	0	86	0.0
2015-03-10 23:00:00+00:00	21.0	278.981	0	87	0.0
2015-03-11 00:00:00+00:00	21.0	278.503	0	84	0.0
2015-03-11 01:00:00+00:00	21.0	277.541	0	85	0.0
2015-03-11 02:00:00+00:00	21.0	276.942	0	83	0.0
2015-03-11 03:00:00+00:00	21.0	276.651	0	86	0.0
2015-03-11 04:00:00+00:00	20.0	275.9493438	0	83	0.0
2015-03-11 05:00:00+00:00	32.0	275.5556563	0	84	0.0
2015-03-11 06:00:00+00:00	182.0	276.51775	0	79	0.0
2015-03-11 07:00:00+00:00	607.0	276.576	0	79	0.0
2015-03-11 08:00:00+00:00	1003.0	282.9455	6	60	0.0
2015-03-11 09:00:00+00:00	1306.0	289.315	12	41	0.0
2015-03-11 10:00:00+00:00	1531.0	292.3435	18	37	0.0
2015-03-11 11:00:00+00:00	1584.0	295.372	24	33	0.0
2015-03-11 12:00:00+00:00	1438.0	294.096	12	37	0.0
2015-03-11 13:00:00+00:00	1219.0	292.82	0	42	0.0
2015-03-11 14:00:00+00:00	992.0	294.9805	0	32	0.0
2015-03-11 15:00:00+00:00	328.0	293.15	0	49	0.0
2015-03-11 16:00:00+00:00	50.0	295.0736563	0	26	0.0
2015-03-11 17:00:00+00:00	34.0	293.0063438	0	30	0.0
2015-03-11 18:00:00+00:00	30.0	288.996	0	52	0.0
2015-03-11 19:00:00+00:00	21.0	287.5763125	0	50	0.0
2015-03-11 20:00:00+00:00	21.0	284.2136563	0	66	0.0
2015-03-11 21:00:00+00:00	21.0	284.819	0	52	0.0
2015-03-11 22:00:00+00:00	32.0	280.1336563	0	78	0.0
2015-03-11 23:00:00+00:00	32.0	279.4163125	0	74	0.0
2015-03-12 00:00:00+00:00	31.0	279.5655	0	74	0.0
2015-03-12 01:00:00+00:00	29.0	278.5593125	0	70	0.0
2015-03-12 02:00:00+00:00	29.0	278.4196875	0	68	0.0
2015-03-12 03:00:00+00:00	29.0	278.244	0	70	0.0
2015-03-12 04:00:00+00:00	29.0	278.1163438	0	68	0.0
2015-03-12 05:00:00+00:00	33.0	277.9526563	0	69	0.0
2015-03-12 06:00:00+00:00	117.0	284.7935	0	49	0.0
2015-03-12 07:00:00+00:00	1034.0	282.295	0	57	0.0
2015-03-12 08:00:00+00:00	2187.0	286.801	0	44	0.0
2015-03-12 09:00:00+00:00	3142.0	287.018	0	48	0.0
2015-03-12 10:00:00+00:00	3511.0	292.9536875	0	30	0.0
2015-03-12 11:00:00+00:00	3552.0	294.6003438	0	28	0.0
2015-03-12 12:00:00+00:00	3443.0	294.339	0	27	0.0
2015-03-12 13:00:00+00:00	3145.0	296.6216875	0	25	0.0
2015-03-12 14:00:00+00:00	2308.0	296.9963438	0	24	0.0
2015-03-12 15:00:00+00:00	918.0	293.6155	0	32	0.0
2015-03-12 16:00:00+00:00	186.0	295.242	0	28	0.0
2015-03-12 17:00:00+00:00	67.0	293.113	0	33	0.0
2015-03-12 18:00:00+00:00	59.0	289.966	4	42	0.0
2015-03-12 19:00:00+00:00	57.0	288.1763438	2	46	0.0
2015-03-12 20:00:00+00:00	55.0	285.3686563	5	54	0.0
2015-03-12 21:00:00+00:00	55.0	284.5385	0	67	0.0
2015-03-12 22:00:00+00:00	347.0	281.0716563	5	73	0.0
2015-03-12 23:00:00+00:00	192.0	279.5823438	2	84	0.0
2015-03-13 00:00:00+00:00	110.0	279.6185	4	77	0.0
2015-03-13 01:00:00+00:00	56.0	277.6206563	0	94	0.0
2015-03-13 02:00:00+00:00	53.0	277.1483438	0	93	0.0
2015-03-13 03:00:00+00:00	58.0	277.2405	28	96	0.0
2015-03-13 04:00:00+00:00	58.0	276.58	18	94	0.0
2015-03-13 05:00:00+00:00	78.0	276.484	37	96	0.0
2015-03-13 06:00:00+00:00	560.0	280.4735	24	86	0.0
2015-03-13 07:00:00+00:00	1518.0	279.0156563	53	92	0.0
2015-03-13 08:00:00+00:00	2700.0	281.6433438	50	86	0.0
2015-03-13 09:00:00+00:00	3612.0	283.0725	32	73	0.0
2015-03-13 10:00:00+00:00	4345.0	286.0996563	34	70	0.0
2015-03-13 11:00:00+00:00	4646.0	287.9283438	21	59	0.0
2015-03-13 12:00:00+00:00	4751.0	287.7225	42	61	0.0
2015-03-13 13:00:00+00:00	4687.0	290.2293438	17	47	0.0
2015-03-13 14:00:00+00:00	4209.0	290.7016563	26	44	0.0
2015-03-13 15:00:00+00:00	3308.0	288.7075	38	51	0.0
2015-03-13 16:00:00+00:00	1748.0	290.002	46	45	0.0
2015-03-13 17:00:00+00:00	669.0	288.83	57	49	0.0
2015-03-13 18:00:00+00:00	466.0	286.6455	28	62	0.0
2015-03-13 19:00:00+00:00	333.0	285.811	52	63	0.0
2015-03-13 20:00:00+00:00	182.0	283.964	36	73	0.0
2015-03-13 21:00:00+00:00	98.0	282.73	34	74	0.0
2015-03-13 22:00:00+00:00	53.0	280.6786875	13	87	0.0
2015-03-13 23:00:00+00:00	48.0	279.2403125	6	91	0.0
2015-03-14 00:00:00+00:00	29.0	280.722	50	87	0.3
2015-03-14 01:00:00+00:00	28.0	278.3103438	26	93	0.3
2015-03-14 02:00:00+00:00	28.0	278.8186563	53	92	0.3
2015-03-14 03:00:00+00:00	28.0	278.497	46	90	0.9
2015-03-14 04:00:00+00:00	30.0	279.282	84	90	0.9
2015-03-14 05:00:00+00:00	57.0	279.237	88	88	0.9
2015-03-14 06:00:00+00:00	614.0	279.747	72	80	0.9
2015-03-14 07:00:00+00:00	1670.0	279.517	82	81	0.9
2015-03-14 08:00:00+00:00	3022.0	279.842	73	75	0.9
2015-03-14 09:00:00+00:00	4128.0	282.6275	46	64	0.9
2015-03-14 10:00:00+00:00	4582.0	282.1323125	42	60	0.9
2015-03-14 11:00:00+00:00	4807.0	284.0976563	21	50	0.9
2015-03-14 12:00:00+00:00	4920.0	283.6475	66	53	0.9
2015-03-14 13:00:00+00:00	4953.0	286.418	22	39	0.9
2015-03-14 14:00:00+00:00	4459.0	286.773	45	38	0.9
2015-03-14 15:00:00+00:00	3726.0	285.054	0	43	0.9
2015-03-14 16:00:00+00:00	2237.0	286.1003438	45	39	0.9
2015-03-14 17:00:00+00:00	904.0	285.0726563	22	42	0.9
2015-03-14 18:00:00+00:00	636.0	283.296	34	49	0.9
2015-03-14 19:00:00+00:00	574.0	282.518	0	50	0.9
2015-03-14 20:00:00+00:00	520.0	280.991	0	55	0.9
2015-03-14 21:00:00+00:00	445.0	280.1255	0	61	0.9
2015-03-14 22:00:00+00:00	412.0	278.378	0	66	0.9
2015-03-14 23:00:00+00:00	379.0	277.292	0	72	0.9
2015-03-15 00:00:00+00:00	206.0	277.248	0	71	0.0
2015-03-15 01:00:00+00:00	95.0	275.8146563	0	78	0.0
2015-03-15 02:00:00+00:00	40.0	275.4233438	0	79	0.0
2015-03-15 03:00:00+00:00	39.0	274.51	0	85	0.0
2015-03-15 04:00:00+00:00	39.0	274.2926563	0	85	0.0
2015-03-15 05:00:00+00:00	91.0	273.5533438	0	89	0.0
2015-03-15 06:00:00+00:00	849.0	278.433	10	66	0.0
2015-03-15 07:00:00+00:00	2572.0	275.8206875	6	79	0.0
2015-03-15 08:00:00+00:00	4272.0	278.8273438	13	65	0.0
2015-03-15 09:00:00+00:00	4791.0	278.941	18	67	0.0
2015-03-15 10:00:00+00:00	4782.0	282.912	25	48	0.0
2015-03-15 11:00:00+00:00	4622.0	283.99	30	44	0.0
2015-03-15 12:00:00+00:00	4477.0	283.7685	48	45	0.0
2015-03-15 13:00:00+00:00	4100.0	285.2796563	49	40	0.0
2015-03-15 14:00:00+00:00	3589.0	285.4913438	62	39	0.0
2015-03-15 15:00:00+00:00	2986.0	284.5285	64	42	0.0
2015-03-15 16:00:00+00:00	1886.0	285.1316563	81	40	0.0
2015-03-15 17:00:00+00:00	884.0	284.5603438	86	42	0.0
2015-03-15 18:00:00+00:00	618.0	283.2645	84	47	0.0
2015-03-15 19:00:00+00:00	462.0	282.9346563	92	48	0.0
2015-03-15 20:00:00+00:00	442.0	281.8803438	92	52	0.0
2015-03-15 21:00:00+00:00	440.0	281.709	92	56	0.3
2015-03-15 22:00:00+00:00	431.0	280.3603125	92	61	0.3
2015-03-15 23:00:00+00:00	410.0	279.8946563	92	65	0.3
2015-03-16 00:00:00+00:00	249.0	279.1875	86	75	0.3
2015-03-16 01:00:00+00:00	155.0	278.8023438	88	78	0.3
2015-03-16 02:00:00+00:00	68.0	278.1756563	84	86	0.3
2015-03-16 03:00:00+00:00	48.0	277.483	52	82	0.3
2015-03-16 04:00:00+00:00	51.0	276.8783125	57	94	0.3
2015-03-16 05:00:00+00:00	95.0	276.2076875	34	94	0.3
2015-03-16 06:00:00+00:00	862.0	279.393	40	79	0.3
2015-03-16 07:00:00+00:00	2423.0	277.437	8	84	0.3
2015-03-16 08:00:00+00:00	3991.0	279.337	4	75	0.3
2015-03-16 09:00:00+00:00	4526.0	279.989	6	71	0.3
2015-03-16 10:00:00+00:00	4902.0	282.305	0	59	0.3
2015-03-16 11:00:00+00:00	5125.0	283.373	0	53	0.3
2015-03-16 12:00:00+00:00	5074.0	283.0385	10	56	0.3
2015-03-16 13:00:00+00:00	4816.0	284.574	6	47	0.3
2015-03-16 14:00:00+00:00	4381.0	284.707	13	47	0.3
2015-03-16 15:00:00+00:00	3587.0	283.227	0	52	0.3
2015-03-16 16:00:00+00:00	2135.0	283.8976875	13	50	0.3
2015-03-16 17:00:00+00:00	882.0	282.9553125	6	53	0.3
2015-03-16 18:00:00+00:00	601.0	279.97	10	70	0.3
2015-03-16 19:00:00+00:00	516.0	279.7086875	0	69	0.3
2015-03-16 20:00:00+00:00	509.0	277.4043125	0	81	0.3
2015-03-16 21:00:00+00:00	460.0	277.1205	0	77	0.3
2015-03-16 22:00:00+00:00	425.0	274.1426563	0	95	0.3
2015-03-16 23:00:00+00:00	340.0	273.1853438	0	96	0.3
2015-03-17 00:00:00+00:00	197.0	273.406	0	96	0.0
2015-03-17 01:00:00+00:00	96.0	272.056	0	98	0.0
2015-03-17 02:00:00+00:00	50.0	271.884	0	98	0.0
2015-03-17 03:00:00+00:00	28.0	272.143	0	97	0.0
2015-03-17 04:00:00+00:00	23.0	271.8273438	0	98	0.0
2015-03-17 05:00:00+00:00	77.0	271.9426563	0	97	0.0
2015-03-17 06:00:00+00:00	613.0	277.1785	0	74	0.0
2015-03-17 07:00:00+00:00	1325.0	275.587	0	81	0.0
2015-03-17 08:00:00+00:00	1997.0	279.116	0	66	0.0
2015-03-17 09:00:00+00:00	2326.0	279.0575	0	72	0.0
2015-03-17 10:00:00+00:00	2325.0	283.7823125	0	50	0.0
2015-03-17 11:00:00+00:00	2269.0	284.9196875	0	49	0.0
2015-03-17 12:00:00+00:00	1990.0	284.377	4	49	0.0
2015-03-17 13:00:00+00:00	1588.0	286.0743438	2	48	0.0
2015-03-17 14:00:00+00:00	1114.0	286.0916875	5	47	0.0
2015-03-17 15:00:00+00:00	681.0	284.371	12	53	0.0
2015-03-17 16:00:00+00:00	230.0	284.9676875	13	51	0.0
2015-03-17 17:00:00+00:00	66.0	283.8263125	18	54	0.0
2015-03-17 18:00:00+00:00	54.0	282.0775	10	70	0.0
2015-03-17 19:00:00+00:00	35.0	281.1386875	20	70	0.0
2015-03-17 20:00:00+00:00	34.0	279.5923438	16	82	0.0
2015-03-17 21:00:00+00:00	34.0	280.4555	58	76	0.3
2015-03-17 22:00:00+00:00	34.0	278.106	38	94	0.3
2015-03-17 23:00:00+00:00	34.0	278.166	65	94	0.3
2015-03-18 00:00:00+00:00	35.0	278.8975	52	94	0.3
2015-03-18 01:00:00+00:00	35.0	278.7336875	92	95	0.3
2015-03-18 02:00:00+00:00	35.0	279.2413438	92	95	0.3
2015-03-18 03:00:00+00:00	35.0	278.9345	92	96	0.9
2015-03-18 04:00:00+00:00	36.0	279.7136563	92	96	0.9
2015-03-18 05:00:00+00:00	55.0	279.6783438	92	96	0.9
2015-03-18 06:00:00+00:00	189.0	280.882	92	95	0.9
2015-03-18 07:00:00+00:00	445.0	280.4336563	92	96	0.9
2015-03-18 08:00:00+00:00	652.0	281.2243438	92	95	0.9
2015-03-18 09:00:00+00:00	829.0	281.291	92	95	0.9
2015-03-18 10:00:00+00:00	903.0	282.323	92	94	0.9
2015-03-18 11:00:00+00:00	921.0	282.631	92	94	0.9
2015-03-18 12:00:00+00:00	920.0	282.8	92	89	0.9
2015-03-18 13:00:00+00:00	882.0	283.1543125	92	90	0.9
2015-03-18 14:00:00+00:00	756.0	283.3696563	92	87	0.9
2015-03-18 15:00:00+00:00	556.0	282.8675	92	95	0.9
2015-03-18 16:00:00+00:00	387.0	283.322	92	88	0.9
2015-03-18 17:00:00+00:00	154.0	283.059	92	92	0.9
2015-03-18 18:00:00+00:00	58.0	283.3545	92	89	0.9
2015-03-18 19:00:00+00:00	44.0	282.9053438	92	96	0.9
2015-03-18 20:00:00+00:00	45.0	283.0146875	92	96	0.9
2015-03-18 21:00:00+00:00	44.0	282.9045	92	97	3.0
2015-03-18 22:00:00+00:00	34.0	283.087	92	96	3.0
2015-03-18 23:00:00+00:00	33.0	283.05	92	97	3.0
2015-03-19 00:00:00+00:00	33.0	282.63	92	95	0.3
2015-03-19 01:00:00+00:00	31.0	282.7206875	92	97	0.3
2015-03-19 02:00:00+00:00	30.0	282.4283438	92	96	0.3
2015-03-19 03:00:00+00:00	30.0	282.8495	92	97	0.9
2015-03-19 04:00:00+00:00	34.0	282.3193438	92	96	0.9
2015-03-19 05:00:00+00:00	59.0	282.5026563	92	96	0.9
2015-03-19 06:00:00+00:00	337.0	282.6565	92	95	0.9
2015-03-19 07:00:00+00:00	745.0	282.8496563	92	96	0.9
2015-03-19 08:00:00+00:00	1129.0	283.0133438	92	96	0.9
2015-03-19 09:00:00+00:00	1500.0	283.114	92	96	0.9
2015-03-19 10:00:00+00:00	1695.0	283.2986875	92	95	0.9
2015-03-19 11:00:00+00:00	1541.0	283.4203125	92	95	0.9
2015-03-19 12:00:00+00:00	1370.0	283.3825	92	95	0.9
2015-03-19 13:00:00+00:00	1115.0	283.5573438	92	95	0.9
2015-03-19 14:00:00+00:00	755.0	283.5726563	92	95	0.9
2015-03-19 15:00:00+00:00	449.0	283.401	92	95	0.9
2015-03-19 16:00:00+00:00	173.0	283.4786563	92	95	0.9
2015-03-19 17:00:00+00:00	75.0	283.3693125	92	95	0.9
2015-03-19 18:00:00+00:00	75.0	283.3655	92	94	0.9
2015-03-19 19:00:00+00:00	65.0	283.221	92	94	0.9
2015-03-19 20:00:00+00:00	58.0	283.182	92	94	0.9
2015-03-19 21:00:00+00:00	57.0	283.1185	92	94	0.9
2015-03-19 22:00:00+00:00	48.0	283.0876875	92	94	0.9
2015-03-19 23:00:00+00:00	47.0	283.0323125	92	93	0.9
2015-03-20 00:00:00+00:00	29.0	282.7725	78	91	0.0
2015-03-20 01:00:00+00:00	26.0	282.7853438	82	92	0.0
2015-03-20 02:00:00+00:00	26.0	282.5936563	73	90	0.0
2015-03-20 03:00:00+00:00	29.0	282.828	92	93	0.3
2015-03-20 04:00:00+00:00	41.0	282.4943125	73	90	0.3
2015-03-20 05:00:00+00:00	61.0	282.5866563	82	91	0.3
2015-03-20 06:00:00+00:00	305.0	282.8095	78	92	0.9
2015-03-20 07:00:00+00:00	498.0	282.8583438	92	93	0.9
2015-03-20 08:00:00+00:00	566.0	283.0376563	92	94	0.9
2015-03-20 09:00:00+00:00	1194.0	283.2655	92	94	0.9
2015-03-20 10:00:00+00:00	1329.0	283.4286875	92	96	0.9
2015-03-20 11:00:00+00:00	1271.0	283.6403125	92	96	0.9
2015-03-20 12:00:00+00:00	1121.0	283.71725	92	98	0.9
2015-03-20 13:00:00+00:00	992.0	283.884	92	100	0.9
2015-03-20 14:00:00+00:00	642.0	283.884	92	100	0.9
2015-03-20 15:00:00+00:00	366.0	283.746	92	100	0.9
2015-03-20 16:00:00+00:00	128.0	283.746	92	100	0.9
2015-03-20 17:00:00+00:00	55.0	283.778	92	99	0.9
2015-03-20 18:00:00+00:00	54.0	283.778	92	99	0.0
2015-03-20 19:00:00+00:00	42.0	284.186	92	100	0.0
2015-03-20 20:00:00+00:00	39.0	284.186	92	100	3.0
2015-03-20 21:00:00+00:00	39.0	284.186	92	100	3.0
2015-03-20 22:00:00+00:00	43.0	284.163	92	99	3.0
2015-03-20 23:00:00+00:00	39.0	284.14	92	99	3.0
2015-03-21 00:00:00+00:00	39.0	283.805	92	98	0.9
2015-03-21 01:00:00+00:00	39.0	283.886	92	98	0.9
2015-03-21 02:00:00+00:00	48.0	283.655	92	98	0.9
2015-03-21 03:00:00+00:00	47.0	283.705	92	98	3.0
2015-03-21 04:00:00+00:00	44.0	283.3803438	92	97	3.0
2015-03-21 05:00:00+00:00	65.0	283.3366563	92	98	3.0
2015-03-21 06:00:00+00:00	269.0	283.9445	92	97	3.0
2015-03-21 07:00:00+00:00	617.0	283.6836563	92	97	3.0
2015-03-21 08:00:00+00:00	953.0	284.0743438	92	97	3.0
2015-03-21 09:00:00+00:00	1212.0	284.203	90	97	3.0
2015-03-21 10:00:00+00:00	1367.0	284.681	90	96	3.0
2015-03-21 11:00:00+00:00	1265.0	284.897	89	96	3.0
2015-03-21 12:00:00+00:00	1171.0	284.7295	90	95	3.0
2015-03-21 13:00:00+00:00	1044.0	285.0733438	88	95	3.0
2015-03-21 14:00:00+00:00	751.0	285.0336563	88	95	3.0
2015-03-21 15:00:00+00:00	446.0	284.528	88	96	3.0
2015-03-21 16:00:00+00:00	205.0	284.6436875	88	94	3.0
2015-03-21 17:00:00+00:00	105.0	284.2933438	88	95	3.0
2015-03-21 18:00:00+00:00	98.0	283.9745	90	96	3.0
2015-03-21 19:00:00+00:00	91.0	283.6136875	89	96	3.0
2015-03-21 20:00:00+00:00	90.0	283.2843438	90	97	3.0
2015-03-21 21:00:00+00:00	42.0	283.132	90	97	3.0
2015-03-21 22:00:00+00:00	32.0	282.7436563	92	98	3.0
2015-03-21 23:00:00+00:00	32.0	282.5323125	92	98	3.0
2015-03-22 00:00:00+00:00	30.0	282.624	90	98	0.9
2015-03-22 01:00:00+00:00	28.0	282.3116875	90	98	0.9
2015-03-22 02:00:00+00:00	28.0	282.3023438	89	98	0.9
2015-03-22 03:00:00+00:00	28.0	282.2905	92	98	0.9
2015-03-22 04:00:00+00:00	28.0	282.282	89	98	0.9
2015-03-22 05:00:00+00:00	52.0	282.271	90	98	0.9
2015-03-22 06:00:00+00:00	266.0	282.543	90	98	0.9
2015-03-22 07:00:00+00:00	688.0	282.4376563	92	98	0.9
2015-03-22 08:00:00+00:00	1122.0	282.6153125	92	97	0.9
2015-03-22 09:00:00+00:00	1483.0	282.803	92	97	3.0
2015-03-22 10:00:00+00:00	1580.0	282.9773125	92	97	3.0
2015-03-22 11:00:00+00:00	1568.0	283.1616563	92	97	3.0
2015-03-22 12:00:00+00:00	1592.0	283.0695	92	97	3.0
2015-03-22 13:00:00+00:00	1394.0	283.346	92	97	3.0
2015-03-22 14:00:00+00:00	1076.0	283.346	92	97	3.0
2015-03-22 15:00:00+00:00	718.0	283.0715	92	97	3.0
2015-03-22 16:00:00+00:00	410.0	283.163	92	97	3.0
2015-03-22 17:00:00+00:00	220.0	282.98	92	98	3.0
2015-03-22 18:00:00+00:00	205.0	282.7805	92	97	3.0
2015-03-22 19:00:00+00:00	190.0	282.603	92	98	3.0
2015-03-22 20:00:00+00:00	189.0	282.409	92	98	3.0
2015-03-22 21:00:00+00:00	189.0	282.383	92	98	3.0
2015-03-22 22:00:00+00:00	183.0	282.133	92	98	3.0
2015-03-22 23:00:00+00:00	58.0	282.051	92	98	3.0
2015-03-23 00:00:00+00:00	52.0	282.3245	92	98	0.3
2015-03-23 01:00:00+00:00	52.0	282.124	92	98	0.3
2015-03-23 02:00:00+00:00	52.0	282.279	92	98	0.3
2015-03-23 03:00:00+00:00	52.0	282.221	92	97	0.9
2015-03-23 04:00:00+00:00	53.0	282.447	92	98	0.9
2015-03-23 05:00:00+00:00	78.0	282.46	92	97	0.9
2015-03-23 06:00:00+00:00	301.0	282.926	92	97	0.9
2015-03-23 07:00:00+00:00	665.0	282.788	92	96	0.9
2015-03-23 08:00:00+00:00	1037.0	283.103	92	96	0.9
2015-03-23 09:00:00+00:00	1280.0	282.9025	92	97	0.9
2015-03-23 10:00:00+00:00	1415.0	283.3893438	92	96	0.9
2015-03-23 11:00:00+00:00	1398.0	283.3606563	92	96	0.9
2015-03-23 12:00:00+00:00	1416.0	283.283	92	95	0.9
2015-03-23 13:00:00+00:00	1174.0	283.2706563	92	96	0.9
2015-03-23 14:00:00+00:00	927.0	283.2093125	92	96	0.9
2015-03-23 15:00:00+00:00	774.0	282.8375	92	97	0.9
2015-03-23 16:00:00+00:00	371.0	282.8796563	92	96	0.9
2015-03-23 17:00:00+00:00	101.0	282.6113125	92	96	0.9
2015-03-23 18:00:00+00:00	49.0	282.919	92	96	3.0
2015-03-23 19:00:00+00:00	35.0	282.4586875	92	97	3.0
2015-03-23 20:00:00+00:00	35.0	282.5743438	92	97	3.0
2015-03-23 21:00:00+00:00	34.0	282.5645	92	97	3.0
2015-03-23 22:00:00+00:00	25.0	282.722	92	97	3.0
2015-03-23 23:00:00+00:00	24.0	282.754	92	98	3.0
2015-03-24 00:00:00+00:00	24.0	282.655	92	97	0.3
2015-03-24 01:00:00+00:00	24.0	282.7306563	92	98	0.3
2015-03-24 02:00:00+00:00	24.0	282.6753125	92	97	0.3
2015-03-24 03:00:00+00:00	24.0	282.6335	92	97	0.9
2015-03-24 04:00:00+00:00	28.0	282.5736563	92	97	0.9
2015-03-24 05:00:00+00:00	56.0	282.5273438	92	97	0.9
2015-03-24 06:00:00+00:00	295.0	283.3445	92	96	0.9
2015-03-24 07:00:00+00:00	681.0	283.0103438	92	96	0.9
2015-03-24 08:00:00+00:00	1132.0	283.5396875	92	96	0.9
2015-03-24 09:00:00+00:00	1379.0	283.8445	92	96	0.9
2015-03-24 10:00:00+00:00	1443.0	284.4486563	92	95	0.9
2015-03-24 11:00:00+00:00	1589.0	284.8283438	92	95	0.9
2015-03-24 12:00:00+00:00	1680.0	284.2385	92	96	0.9
2015-03-24 13:00:00+00:00	1451.0	284.9413438	92	95	0.9
2015-03-24 14:00:00+00:00	1206.0	284.6746563	92	96	0.9
2015-03-24 15:00:00+00:00	890.0	284.4135	92	94	3.0
2015-03-24 16:00:00+00:00	441.0	284.145	92	95	3.0
2015-03-24 17:00:00+00:00	132.0	283.882	92	95	3.0
2015-03-24 18:00:00+00:00	47.0	283.3215	92	93	3.0
2015-03-24 19:00:00+00:00	35.0	283.1576563	92	92	3.0
2015-03-24 20:00:00+00:00	33.0	282.6963125	92	91	3.0
2015-03-24 21:00:00+00:00	31.0	282.1335	92	91	3.0
2015-03-24 22:00:00+00:00	23.0	281.706	92	88	3.0
2015-03-24 23:00:00+00:00	23.0	281.177	92	88	3.0
2015-03-25 00:00:00+00:00	23.0	280.557	92	87	3.0
2015-03-25 01:00:00+00:00	23.0	280.0583125	92	87	3.0
2015-03-25 02:00:00+00:00	23.0	279.4686563	92	86	3.0
2015-03-25 03:00:00+00:00	23.0	279.278	92	86	3.0
2015-03-25 04:00:00+00:00	23.0	278.5553438	92	85	3.0
2015-03-25 05:00:00+00:00	102.0	278.2316563	92	85	3.0
[truncated: 33,065 more rows]
