# Supplementary material for: Decomposition aided attention-based recurrent neural networks for multistep ahead time-series forecasting of renewable power generation
Source: PeerJ Comput Sci. 2024 Jan 18;10:e1795. doi: 10.7717/peerj-cs.1795 (PMC10803097; doi:10.7717/peerj-cs.1795)
Supplement: Supplemental Information 1 [file peerj-cs-10-1795-s001.zip › cs-86288-code_snippets_and_datasets/datasets/WindFarm_2.csv]

Date	Zonal_Wind_Component	Meridional_Wind_Component	Wind_Speed	Wind_Direction	Wind_Power
7/1/2009 0:00	3.32	-1.93	3.84	120.2	0.233
7/1/2009 1:00	2.88	-1.78	3.39	121.76	0.249
7/1/2009 2:00	2.46	-1.71	2.99	124.85	0.175
7/1/2009 3:00	2.07	-1.68	2.67	129.09	0.085
7/1/2009 4:00	1.77	-1.65	2.42	132.96	0.032
7/1/2009 5:00	1.61	-1.55	2.24	134.05	0.011
7/1/2009 6:00	1.6	-1.37	2.11	130.46	0
7/1/2009 7:00	1.71	-1.19	2.08	124.72	0.011
7/1/2009 8:00	1.84	-1.12	2.16	121.38	0.016
7/1/2009 9:00	1.94	-1.27	2.32	123.11	0
7/1/2009 10:00	2.01	-1.53	2.53	127.29	0.005
7/1/2009 11:00	2.07	-1.8	2.74	131	0.021
7/1/2009 12:00	2.22	-2	2.98	131.99	0.021
7/1/2009 13:00	2.2	-2.33	3.21	136.65	0.026
7/1/2009 14:00	2.4	-2.54	3.49	136.66	0.021
7/1/2009 15:00	2.72	-2.65	3.79	134.24	0.016
7/1/2009 16:00	3.07	-2.71	4.1	131.45	0.021
7/1/2009 17:00	3.36	-2.8	4.38	129.85	0.016
7/1/2009 18:00	3.5	-2.95	4.58	130.13	0.032
7/1/2009 19:00	3.49	-3.05	4.64	131.16	0.037
7/1/2009 20:00	3.34	-2.96	4.46	131.6	0.048
7/1/2009 21:00	3.06	-2.59	4.01	130.24	0.058
7/1/2009 22:00	2.77	-2.06	3.45	126.58	0.09
7/1/2009 23:00	2.58	-1.52	2.99	120.54	0.127
7/2/2009 0:00	2.64	-1.2	2.91	114.46	0.164
7/2/2009 1:00	2.59	-1	2.78	110.98	0.138
7/2/2009 2:00	2.51	-0.91	2.67	109.87	0.116
7/2/2009 3:00	2.39	-0.89	2.55	110.5	0.079
7/2/2009 4:00	2.23	-0.88	2.39	111.52	0.074
7/2/2009 5:00	2.02	-0.78	2.16	111.14	0.063
7/2/2009 6:00	1.76	-0.55	1.84	107.46	0.074
7/2/2009 7:00	1.48	-0.3	1.52	101.54	0.058
7/2/2009 8:00	1.25	-0.18	1.26	98.11	0.053
7/2/2009 9:00	1.09	-0.27	1.13	103.99	0.058
7/2/2009 10:00	1.03	-0.48	1.13	115.14	0.053
7/2/2009 11:00	1.05	-0.65	1.23	121.73	0.101
7/2/2009 12:00	1.51	-1.51	2.14	135.01	0.074
7/2/2009 13:00	1.93	-1.89	2.7	134.43	0.058
7/2/2009 14:00	2.45	-2.28	3.35	132.82	0.085
7/2/2009 15:00	3.05	-2.66	4.05	131.05	0.085
7/2/2009 16:00	3.68	-3.04	4.77	129.51	0.116
7/2/2009 17:00	4.31	-3.41	5.5	128.36	0.143
7/2/2009 18:00	4.9	-3.78	6.19	127.61	0.175
7/2/2009 19:00	5.36	-4.05	6.71	127.07	0.175
7/2/2009 20:00	5.57	-4.12	6.93	126.52	0.201
7/2/2009 21:00	5.46	-3.95	6.74	125.85	0.222
7/2/2009 22:00	5.06	-3.6	6.21	125.38	0.291
7/2/2009 23:00	4.42	-3.18	5.45	125.74	0.444
7/3/2009 0:00	3.99	-3.39	5.23	130.32	0.386
7/3/2009 1:00	3.69	-3.27	4.93	131.51	0.397
7/3/2009 2:00	3.42	-2.99	4.54	131.16	0.296
7/3/2009 3:00	3.17	-2.61	4.11	129.47	0.259
7/3/2009 4:00	2.96	-2.23	3.71	127.02	0.206
7/3/2009 5:00	2.78	-1.94	3.39	124.91	0.122
7/3/2009 6:00	2.64	-1.8	3.2	124.34	0.101
7/3/2009 7:00	2.54	-1.77	3.1	124.82	0.106
7/3/2009 8:00	2.5	-1.76	3.06	125.05	0.138
7/3/2009 9:00	2.53	-1.71	3.06	124.06	0.069
7/3/2009 10:00	2.67	-1.7	3.17	122.54	0.053
7/3/2009 11:00	2.96	-1.83	3.48	121.66	0.085
7/3/2009 12:00	3.53	-2.4	4.27	124.23	0.069
7/3/2009 13:00	4.01	-2.91	4.96	125.97	0.106
7/3/2009 14:00	4.53	-3.37	5.65	126.67	0.143
7/3/2009 15:00	5.03	-3.77	6.29	126.85	0.127
7/3/2009 16:00	5.48	-4.11	6.85	126.84	0.159
7/3/2009 17:00	5.82	-4.37	7.28	126.89	0.259
7/3/2009 18:00	6.02	-4.56	7.55	127.14	0.455
7/3/2009 19:00	6	-4.61	7.57	127.58	0.524
7/3/2009 20:00	5.67	-4.47	7.22	128.21	0.497
7/3/2009 21:00	5.02	-4.08	6.47	129.11	0.529
7/3/2009 22:00	4.18	-3.53	5.47	130.22	0.492
7/3/2009 23:00	3.36	-2.94	4.47	131.23	0.36
7/4/2009 0:00	2.8	-2.38	3.68	130.32	0.212
7/4/2009 1:00	2.23	-2	2.99	131.94	0.09
7/4/2009 2:00	1.83	-1.83	2.59	134.98	0.074
7/4/2009 3:00	1.58	-1.77	2.37	138.26	0.058
7/4/2009 4:00	1.44	-1.69	2.22	139.52	0.021
7/4/2009 5:00	1.36	-1.41	1.96	136.06	0.042
7/4/2009 6:00	1.32	-0.87	1.58	123.27	0.037
7/4/2009 7:00	1.31	-0.21	1.33	99.21	0.016
7/4/2009 8:00	1.33	0.32	1.37	76.69	0
7/4/2009 9:00	1.4	0.54	1.5	69.09	0
7/4/2009 10:00	1.56	0.48	1.63	72.74	0
7/4/2009 11:00	1.85	0.25	1.86	82.31	0
7/4/2009 12:00	2.08	0.03	2.08	89.05	0.016
7/4/2009 13:00	2.67	-0.4	2.7	98.5	0.037
7/4/2009 14:00	3.23	-1.08	3.41	108.45	0.026
7/4/2009 15:00	3.72	-1.89	4.17	116.9	0.011
7/4/2009 16:00	4.11	-2.7	4.92	123.29	0.005
7/4/2009 17:00	4.36	-3.37	5.51	127.73	0.021
7/4/2009 18:00	4.44	-3.8	5.84	130.57	0.037
7/4/2009 19:00	4.32	-3.96	5.86	132.51	0.042
7/4/2009 20:00	3.98	-3.86	5.55	134.12	0.053
7/4/2009 21:00	3.45	-3.53	4.94	135.69	0.085
7/4/2009 22:00	2.86	-3.04	4.18	136.8	0.079
7/4/2009 23:00	2.4	-2.49	3.46	136.03	0.058
7/5/2009 0:00	3.06	-1.14	3.26	110.49	0.042
7/5/2009 1:00	3.03	-0.61	3.09	101.41	0.032
7/5/2009 2:00	2.47	-0.45	2.51	100.32	0.021
7/5/2009 3:00	1.63	-0.49	1.7	106.68	0.016
7/5/2009 4:00	0.83	-0.43	0.93	117.6	0.005
7/5/2009 5:00	0.42	0.04	0.42	84.74	0.021
7/5/2009 6:00	0.66	1.1	1.28	30.95	0.032
7/5/2009 7:00	1.32	2.3	2.65	29.98	0.037
7/5/2009 8:00	2.11	3.04	3.7	34.69	0.058
7/5/2009 9:00	2.74	2.91	4	43.23	0.122
7/5/2009 10:00	3.14	2.15	3.81	55.67	0.159
7/5/2009 11:00	3.3	1.16	3.5	70.64	0.148
7/5/2009 12:00	2.84	-0.38	2.87	97.56	0.185
7/5/2009 13:00	3.1	-0.83	3.21	105.08	0.143
7/5/2009 14:00	3.56	-1.38	3.81	111.14	0.079
7/5/2009 15:00	4.14	-1.97	4.58	115.48	0.021
7/5/2009 16:00	4.74	-2.61	5.41	118.88	0.085
7/5/2009 17:00	5.27	-3.3	6.21	122.07	0.053
7/5/2009 18:00	5.63	-4	6.9	125.39	0.042
7/5/2009 19:00	5.75	-4.56	7.34	128.43	0.106
7/5/2009 20:00	5.57	-4.82	7.37	130.87	0.19
7/5/2009 21:00	5.05	-4.65	6.86	132.67	0.206
7/5/2009 22:00	4.25	-4.17	5.96	134.46	0.185
7/5/2009 23:00	3.29	-3.56	4.85	137.22	0.317
7/6/2009 0:00	2.02	-2.59	3.29	142.08	0.153
7/6/2009 1:00	1.35	-2.26	2.63	149.06	0.048
7/6/2009 2:00	1.61	-2.12	2.66	142.83	0.085
7/6/2009 3:00	2.46	-2.13	3.25	130.78	0.138
7/6/2009 4:00	3.49	-2.2	4.13	122.24	0.233
7/6/2009 5:00	4.24	-2.27	4.81	118.21	0.37
7/6/2009 6:00	4.37	-2.27	4.93	117.49	0.54
7/6/2009 7:00	4.13	-2.23	4.7	118.33	0.54
7/6/2009 8:00	3.9	-2.18	4.47	119.14	0.481
7/6/2009 9:00	3.96	-2.16	4.51	118.65	0.471
7/6/2009 10:00	4.22	-2.27	4.8	118.27	0.196
7/6/2009 11:00	4.52	-2.58	5.2	119.78	0.153
7/6/2009 12:00	4.22	-2.5	4.9	120.61	0.238
7/6/2009 13:00	4.37	-3	5.3	124.49	0.132
7/6/2009 14:00	4.42	-3.42	5.59	127.76	0.127
7/6/2009 15:00	4.38	-3.73	5.76	130.4	0.201
7/6/2009 16:00	4.29	-3.88	5.78	132.08	0.243
7/6/2009 17:00	4.17	-3.79	5.64	132.27	0.344
7/6/2009 18:00	4.04	-3.46	5.32	130.56	0.397
7/6/2009 19:00	3.91	-3.02	4.94	127.71	0.45
7/6/2009 20:00	3.77	-2.67	4.62	125.25	0.476
7/6/2009 21:00	3.64	-2.53	4.43	124.8	0.497
7/6/2009 22:00	3.52	-2.54	4.34	125.9	0.635
7/6/2009 23:00	3.41	-2.59	4.28	127.24	0.619
7/7/2009 0:00	3.97	-2.89	4.91	126.08	0.519
7/7/2009 1:00	3.62	-2.61	4.46	125.75	0.413
7/7/2009 2:00	3.35	-2.35	4.09	124.96	0.402
7/7/2009 3:00	3.16	-2.12	3.81	123.92	0.291
7/7/2009 4:00	3.02	-1.97	3.61	123.13	0.196
7/7/2009 5:00	2.94	-1.93	3.51	123.23	0.148
7/7/2009 6:00	2.9	-2	3.52	124.57	0.143
7/7/2009 7:00	2.9	-2.14	3.6	126.48	0.09
7/7/2009 8:00	2.91	-2.28	3.69	128.08	0.074
7/7/2009 9:00	2.94	-2.36	3.77	128.71	0.116
7/7/2009 10:00	3.05	-2.38	3.87	127.95	0.153
7/7/2009 11:00	3.34	-2.38	4.1	125.56	0.169
7/7/2009 12:00	3.98	-2.89	4.92	125.99	0.201
7/7/2009 13:00	4.46	-2.96	5.36	123.52	0.169
7/7/2009 14:00	4.94	-3.25	5.91	123.33	0.228
7/7/2009 15:00	5.36	-3.67	6.49	124.38	0.286
7/7/2009 16:00	5.63	-4.08	6.96	125.93	0.148
7/7/2009 17:00	5.66	-4.35	7.14	127.57	0.143
7/7/2009 18:00	5.38	-4.38	6.94	129.15	0.153
7/7/2009 19:00	4.97	-4.24	6.53	130.5	0.196
7/7/2009 20:00	4.61	-4.04	6.13	131.25	0.243
7/7/2009 21:00	4.44	-3.86	5.88	130.99	0.317
7/7/2009 22:00	4.29	-3.62	5.61	130.16	0.344
7/7/2009 23:00	3.91	-3.22	5.06	129.5	0.286
7/8/2009 0:00	2.75	-2.51	3.73	132.39	0.254
7/8/2009 1:00	2.09	-2.11	2.97	135.39	0.19
7/8/2009 2:00	1.73	-1.91	2.58	137.89	0.143
7/8/2009 3:00	1.6	-1.86	2.45	139.33	0.159
7/8/2009 4:00	1.58	-1.91	2.48	140.39	0.138
7/8/2009 5:00	1.56	-2.02	2.56	142.39	0.069
7/8/2009 6:00	1.45	-2.15	2.59	146.04	0.063
7/8/2009 7:00	1.32	-2.22	2.58	149.36	0.058
7/8/2009 8:00	1.27	-2.17	2.51	149.6	0.063
7/8/2009 9:00	1.37	-1.97	2.4	145.1	0.101
7/8/2009 10:00	1.47	-1.78	2.31	140.52	0.053
7/8/2009 11:00	1.35	-1.82	2.27	143.33	0.042
7/8/2009 12:00	0.69	-2.86	2.94	166.49	0.048
7/8/2009 13:00	0.35	-3.27	3.28	173.89	0.042
7/8/2009 14:00	0.29	-3.37	3.38	175.09	0.026
7/8/2009 15:00	0.44	-3.26	3.29	172.36	0.011
7/8/2009 16:00	0.71	-3.04	3.12	166.8	0.005
7/8/2009 17:00	1.03	-2.81	3	159.87	0.021
7/8/2009 18:00	1.32	-2.67	2.98	153.64	0.042
7/8/2009 19:00	1.58	-2.59	3.04	148.72	0.037
7/8/2009 20:00	1.79	-2.55	3.12	144.91	0.032
7/8/2009 21:00	1.97	-2.51	3.19	141.9	0.005
7/8/2009 22:00	2.06	-2.44	3.19	139.84	0.069
7/8/2009 23:00	2.01	-2.32	3.07	138.99	0.101
7/9/2009 0:00	1.93	-1.4	2.38	125.94	0.116
7/9/2009 1:00	1.56	-1.3	2.03	129.7	0.101
7/9/2009 2:00	0.87	-1.33	1.59	146.89	0.042
7/9/2009 3:00	0	-1.43	1.43	179.84	0.005
7/9/2009 4:00	-0.8	-1.49	1.69	208.14	0
7/9/2009 5:00	-1.29	-1.4	1.9	222.5	0
7/9/2009 6:00	-1.3	-1.1	1.7	229.91	0
7/9/2009 7:00	-1.06	-0.67	1.25	237.83	0
7/9/2009 8:00	-0.85	-0.24	0.88	254.25	0
7/9/2009 9:00	-0.88	0.09	0.89	275.88	0
7/9/2009 10:00	-1.06	0.38	1.13	289.9	0
7/9/2009 11:00	-1.18	0.74	1.39	301.95	0
7/9/2009 12:00	-0.68	1.81	1.94	339.4	0.005
7/9/2009 13:00	-0.37	2.24	2.27	350.69	0
7/9/2009 14:00	-0.19	2.67	2.68	355.88	0
7/9/2009 15:00	-0.15	3.11	3.11	357.22	0.011
7/9/2009 16:00	-0.25	3.55	3.56	355.96	0.011
7/9/2009 17:00	-0.5	4.03	4.06	352.86	0.005
7/9/2009 18:00	-0.91	4.54	4.63	348.7	0.037
7/9/2009 19:00	-1.38	4.95	5.14	344.42	0.106
7/9/2009 20:00	-1.83	5.11	5.42	340.32	0.185
7/9/2009 21:00	-2.16	4.9	5.36	336.17	0.302
7/9/2009 22:00	-2.37	4.41	5	331.74	0.429
7/9/2009 23:00	-2.43	3.75	4.47	327.06	0.46
7/10/2009 0:00	-1.98	3.2	3.76	328.31	0.413
7/10/2009 1:00	-1.86	2.41	3.05	322.36	0.487
7/10/2009 2:00	-1.75	2.07	2.71	319.79	0.492
7/10/2009 3:00	-1.63	2.06	2.63	321.6	0.545
7/10/2009 4:00	-1.5	2.23	2.69	326.11	0.577
7/10/2009 5:00	-1.32	2.39	2.73	331.21	0.577
7/10/2009 6:00	-1.08	2.45	2.68	336.16	0.571
7/10/2009 7:00	-0.85	2.55	2.68	341.59	0.556
7/10/2009 8:00	-0.68	2.9	2.98	346.87	0.534
7/10/2009 9:00	-0.6	3.64	3.69	350.64	0.656
7/10/2009 10:00	-0.5	4.48	4.51	353.65	0.683
7/10/2009 11:00	-0.22	5.07	5.07	357.5	0.608
7/10/2009 12:00	-0.03	6	6	359.69	0.455
7/10/2009 13:00	0.54	6.21	6.23	4.93	0.471
7/10/2009 14:00	1.43	6.36	6.52	12.66	0.651
7/10/2009 15:00	2.49	6.45	6.91	21.08	0.571
7/10/2009 16:00	3.56	6.46	7.38	28.82	0.429
7/10/2009 17:00	4.49	6.39	7.81	35.08	0.46
7/10/2009 18:00	5.13	6.22	8.06	39.47	0.529
7/10/2009 19:00	5.25	5.91	7.91	41.63	0.397
7/10/2009 20:00	4.64	5.39	7.11	40.7	0.476
7/10/2009 21:00	3.22	4.65	5.66	34.72	0.265
7/10/2009 22:00	1.62	3.83	4.16	22.89	0.164
7/10/2009 23:00	0.59	3.1	3.16	10.78	0.138
7/11/2009 0:00	2.41	1.68	2.94	55.12	0.063
7/11/2009 1:00	2.07	1.74	2.7	49.88	0.048
7/11/2009 2:00	1.82	2.07	2.76	41.33	0.063
7/11/2009 3:00	1.71	2.5	3.03	34.4	0.053
7/11/2009 4:00	1.82	2.72	3.28	33.79	0.079
7/11/2009 5:00	2.28	2.43	3.33	43.11	0.069
7/11/2009 6:00	3.1	1.44	3.42	65	0.063
7/11/2009 7:00	3.92	0.1	3.92	88.49	0.037
7/11/2009 8:00	4.29	-1.11	4.44	104.5	0.09
7/11/2009 9:00	3.92	-1.83	4.33	115.05	0.275
7/11/2009 10:00	3.21	-2.17	3.87	124.06	0.36
7/11/2009 11:00	2.69	-2.33	3.56	130.8	0.185
7/11/2009 12:00	3.71	-1.73	4.09	114.96	0.116
7/11/2009 13:00	4.35	-2.14	4.85	116.16	0.069
7/11/2009 14:00	5.26	-2.78	5.95	117.84	0.09
7/11/2009 15:00	6.28	-3.53	7.21	119.37	0.212
7/11/2009 16:00	7.2	-4.28	8.38	120.72	0.254
7/11/2009 17:00	7.81	-4.89	9.21	122.04	0.45
7/11/2009 18:00	7.94	-5.24	9.51	123.42	0.55
7/11/2009 19:00	7.69	-5.27	9.32	124.44	0.608
7/11/2009 20:00	7.2	-4.92	8.72	124.37	0.688
7/11/2009 21:00	6.6	-4.19	7.82	122.43	0.72
7/11/2009 22:00	5.9	-3.28	6.75	119.04	0.746
7/11/2009 23:00	5.11	-2.44	5.66	115.54	0.714
7/12/2009 0:00	3.66	-2.52	4.45	124.48	0.741
7/12/2009 1:00	2.84	-2.04	3.5	125.66	0.735
7/12/2009 2:00	2.72	-1.52	3.11	119.22	0.63
7/12/2009 3:00	3.05	-1.01	3.21	108.41	0.54
7/12/2009 4:00	3.54	-0.63	3.6	100.01	0.418
7/12/2009 5:00	3.89	-0.46	3.91	96.79	0.307
7/12/2009 6:00	3.84	-0.59	3.89	98.67	0.148
7/12/2009 7:00	3.48	-0.84	3.58	103.57	0.063
7/12/2009 8:00	2.94	-1.02	3.11	109.07	0.058
7/12/2009 9:00	2.37	-0.98	2.56	112.35	0.069
7/12/2009 10:00	1.94	-0.85	2.12	113.52	0.053
7/12/2009 11:00	1.83	-0.83	2.01	114.26	0.037
7/12/2009 12:00	2.26	-1.46	2.69	122.8	0.026
7/12/2009 13:00	2.86	-1.91	3.43	123.72	0.005
7/12/2009 14:00	3.61	-2.39	4.33	123.49	0
7/12/2009 15:00	4.42	-2.86	5.26	122.91	0.005
7/12/2009 16:00	5.18	-3.3	6.14	122.52	0.005
7/12/2009 17:00	5.76	-3.69	6.84	122.62	0.005
7/12/2009 18:00	6.09	-3.99	7.28	123.23	0.053
7/12/2009 19:00	6.15	-4.08	7.38	123.61	0.069
7/12/2009 20:00	5.95	-3.84	7.08	122.83	0.122
7/12/2009 21:00	5.54	-3.19	6.39	119.93	0.153
7/12/2009 22:00	5.02	-2.35	5.54	115.11	0.291
7/12/2009 23:00	4.51	-1.61	4.79	109.68	0.349
7/13/2009 0:00	3.96	-1.73	4.32	113.63	0.344
7/13/2009 1:00	3.36	-1.42	3.64	112.85	0.344
7/13/2009 2:00	2.91	-1.45	3.25	116.41	0.349
7/13/2009 3:00	2.59	-1.69	3.1	123.08	0.296
7/13/2009 4:00	2.4	-1.96	3.1	129.3	0.132
7/13/2009 5:00	2.31	-2.07	3.1	131.77	0.175
7/13/2009 6:00	2.32	-1.87	2.97	128.85	0.116
7/13/2009 7:00	2.35	-1.49	2.79	122.4	0.116
7/13/2009 8:00	2.36	-1.15	2.62	115.97	0.069
7/13/2009 9:00	2.31	-1	2.51	113.35	0.069
7/13/2009 10:00	2.34	-1.06	2.57	114.38	0.058
7/13/2009 11:00	2.65	-1.34	2.96	116.82	0.063
7/13/2009 12:00	3.04	-1.64	3.46	118.36	0.074
7/13/2009 13:00	3.81	-1.99	4.3	117.52	0.111
7/13/2009 14:00	4.76	-2.53	5.4	117.98	0.116
7/13/2009 15:00	5.77	-3.19	6.59	118.93	0.058
7/13/2009 16:00	6.65	-3.86	7.69	120.15	0.058
7/13/2009 17:00	7.21	-4.45	8.47	121.68	0.143
7/13/2009 18:00	7.32	-4.86	8.78	123.58	0.577
7/13/2009 19:00	7.06	-5.02	8.66	125.45	0.725
7/13/2009 20:00	6.56	-4.88	8.18	126.65	0.815
7/13/2009 21:00	5.94	-4.42	7.4	126.62	0.772
7/13/2009 22:00	5.19	-3.79	6.42	126.12	0.561
7/13/2009 23:00	4.26	-3.2	5.32	126.9	0.249
7/14/2009 0:00	3.01	-2.65	4.01	131.33	0.111
7/14/2009 1:00	2.32	-2.19	3.19	133.39	0.085
7/14/2009 2:00	2.03	-1.74	2.68	130.63	0.048
7/14/2009 3:00	2.03	-1.33	2.43	123.3	0.063
7/14/2009 4:00	2.15	-1	2.37	115.01	0.058
7/14/2009 5:00	2.21	-0.79	2.35	109.77	0.106
7/14/2009 6:00	2.09	-0.74	2.22	109.4	0.106
7/14/2009 7:00	1.86	-0.77	2.01	112.56	0.079
7/14/2009 8:00	1.61	-0.82	1.81	116.9	0.058
7/14/2009 9:00	1.44	-0.82	1.66	119.53	0.021
7/14/2009 10:00	1.37	-0.81	1.59	120.54	0.026
7/14/2009 11:00	1.41	-0.86	1.65	121.4	0.032
7/14/2009 12:00	1.69	-1.07	1.99	122.29	0.021
7/14/2009 13:00	1.98	-1.54	2.5	127.89	0
7/14/2009 14:00	2.28	-1.94	2.99	130.43	0
7/14/2009 15:00	2.56	-2.26	3.41	131.45	0
7/14/2009 16:00	2.79	-2.46	3.72	131.41	0
7/14/2009 17:00	2.94	-2.5	3.86	130.36	0
7/14/2009 18:00	2.98	-2.37	3.81	128.42	0
7/14/2009 19:00	2.83	-2.13	3.54	126.9	0.016
7/14/2009 20:00	2.4	-1.88	3.05	128.01	0.005
7/14/2009 21:00	1.64	-1.66	2.34	135.28	0.016
7/14/2009 22:00	0.7	-1.33	1.5	152.26	0.011
7/14/2009 23:00	-0.25	-0.69	0.74	199.9	0
7/15/2009 0:00	-1.55	0.02	1.55	270.84	0
7/15/2009 1:00	-2.09	1.05	2.34	296.6	0
7/15/2009 2:00	-2.13	1.91	2.86	311.78	0
7/15/2009 3:00	-1.87	2.58	3.18	324.1	0.021
7/15/2009 4:00	-1.59	2.98	3.38	331.98	0.063
7/15/2009 5:00	-1.62	3.02	3.43	331.85	0.074
7/15/2009 6:00	-2.15	2.68	3.44	321.24	0.228
7/15/2009 7:00	-2.9	2.26	3.68	307.97	0.413
7/15/2009 8:00	-3.45	2.17	4.07	302.13	0.46
7/15/2009 9:00	-3.5	2.66	4.39	307.22	0.614
7/15/2009 10:00	-3.2	3.51	4.75	317.66	0.619
7/15/2009 11:00	-2.81	4.38	5.2	327.3	0.508
7/15/2009 12:00	-2.5	4.98	5.57	333.31	0.857
7/15/2009 13:00	-2.49	5.53	6.07	335.81	0.831
7/15/2009 14:00	-2.7	5.96	6.55	335.62	0.926
7/15/2009 15:00	-3.01	6.24	6.93	334.27	0.868
7/15/2009 16:00	-3.13	6.3	7.04	333.57	0.81
7/15/2009 17:00	-2.79	6.09	6.7	335.4	0.651
7/15/2009 18:00	-1.83	5.58	5.87	341.85	0.508
7/15/2009 19:00	-0.68	4.85	4.9	351.97	0.291
7/15/2009 20:00	0.06	4.04	4.04	0.91	0.138
7/15/2009 21:00	0.05	3.23	3.23	0.8	0.048
7/15/2009 22:00	-0.29	2.4	2.42	353.11	0.079
7/15/2009 23:00	-0.28	1.47	1.5	349.11	0.101
7/16/2009 0:00	3.2	-1.8	3.68	119.39	0.111
7/16/2009 1:00	3.91	-2.91	4.87	126.61	0.058
7/16/2009 2:00	4.1	-3.1	5.14	127.07	0.175
7/16/2009 3:00	3.92	-2.66	4.73	124.18	0.376
7/16/2009 4:00	3.52	-1.94	4.02	118.9	0.434
7/16/2009 5:00	3.07	-1.32	3.34	113.2	0.402
7/16/2009 6:00	2.73	-1.06	2.93	111.32	0.407
7/16/2009 7:00	2.51	-1.07	2.73	113.09	0.317
7/16/2009 8:00	2.44	-1.13	2.69	114.87	0.243
7/16/2009 9:00	2.53	-1.1	2.76	113.52	0.138
7/16/2009 10:00	2.8	-1.07	3	110.88	0.085
7/16/2009 11:00	3.28	-1.19	3.49	109.85	0.042
7/16/2009 12:00	3.71	-1.53	4.01	112.49	0.063
7/16/2009 13:00	4.36	-1.83	4.73	112.72	0.053
7/16/2009 14:00	4.92	-2.19	5.39	114.01	0.053
7/16/2009 15:00	5.34	-2.57	5.93	115.71	0.011
7/16/2009 16:00	5.55	-2.88	6.25	117.44	0.074
7/16/2009 17:00	5.45	-3.02	6.23	118.99	0.122
7/16/2009 18:00	5.02	-2.94	5.82	120.35	0.143
7/16/2009 19:00	4.4	-2.73	5.18	121.87	0.127
7/16/2009 20:00	3.79	-2.55	4.56	123.91	0.143
7/16/2009 21:00	3.34	-2.47	4.15	126.45	0.206
7/16/2009 22:00	3	-2.4	3.84	128.6	0.153
7/16/2009 23:00	2.67	-2.18	3.44	129.25	0.053
7/17/2009 0:00	2.87	-1.95	3.47	124.22	0.085
7/17/2009 1:00	2.55	-1.35	2.88	117.84	0.159
7/17/2009 2:00	2.24	-0.86	2.4	111.05	0.058
7/17/2009 3:00	1.95	-0.48	2.01	103.84	0.016
7/17/2009 4:00	1.69	-0.19	1.7	96.54	0.016
7/17/2009 5:00	1.46	0	1.46	89.94	0.005
7/17/2009 6:00	1.28	0.13	1.28	84.4	0.026
7/17/2009 7:00	1.1	0.27	1.14	76.05	0.042
7/17/2009 8:00	0.9	0.56	1.06	57.99	0.063
7/17/2009 9:00	0.65	1.04	1.22	32.12	0.016
7/17/2009 10:00	0.42	1.47	1.53	16.08	0
7/17/2009 11:00	0.31	1.57	1.6	11.05	0
7/17/2009 12:00	0.1	0.83	0.84	6.99	0
7/17/2009 13:00	0.25	0.69	0.73	19.93	0
7/17/2009 14:00	0.54	0.42	0.69	52.12	0
7/17/2009 15:00	0.94	0.04	0.94	87.3	0
7/17/2009 16:00	1.41	-0.46	1.48	108.07	0
7/17/2009 17:00	1.91	-1.11	2.21	120.25	0.026
7/17/2009 18:00	2.41	-1.9	3.07	128.34	0.074
7/17/2009 19:00	2.85	-2.66	3.9	132.98	0.079
7/17/2009 20:00	3.19	-3.16	4.49	134.76	0.079
7/17/2009 21:00	3.37	-3.26	4.69	134.07	0.09
7/17/2009 22:00	3.4	-3.06	4.58	131.99	0.127
7/17/2009 23:00	3.29	-2.72	4.27	129.57	0.18
7/18/2009 0:00	2.24	-2.11	3.08	133.2	0.159
7/18/2009 1:00	1.76	-1.47	2.29	130.01	0.169
7/18/2009 2:00	1.61	-1.18	1.99	126.14	0.18
7/18/2009 3:00	1.71	-1.12	2.04	123.37	0.101
7/18/2009 4:00	1.92	-1.21	2.27	122.22	0.069
7/18/2009 5:00	2.13	-1.33	2.52	121.97	0.058
7/18/2009 6:00	2.25	-1.4	2.65	121.91	0.09
7/18/2009 7:00	2.27	-1.41	2.67	121.84	0.058
7/18/2009 8:00	2.23	-1.37	2.62	121.66	0.037
7/18/2009 9:00	2.17	-1.34	2.55	121.66	0.048
7/18/2009 10:00	2.11	-1.41	2.54	123.73	0.026
7/18/2009 11:00	2.09	-1.73	2.71	129.6	0.026
7/18/2009 12:00	2.52	-2.15	3.31	130.38	0.026
7/18/2009 13:00	2.96	-2.74	4.04	132.76	0.085
7/18/2009 14:00	3.42	-3.52	4.91	135.84	0.106
7/18/2009 15:00	3.87	-4.34	5.82	138.29	0.079
7/18/2009 16:00	4.32	-5	6.61	139.13	0.063
7/18/2009 17:00	4.78	-5.24	7.09	137.63	0.09
7/18/2009 18:00	5.23	-4.94	7.19	133.36	0.222
7/18/2009 19:00	5.57	-4.33	7.06	127.82	0.296
7/18/2009 20:00	5.69	-3.73	6.81	123.22	0.386
7/18/2009 21:00	5.5	-3.38	6.46	121.61	0.471
7/18/2009 22:00	5	-3.17	5.92	122.39	0.455
7/18/2009 23:00	4.23	-2.88	5.11	124.22	0.413
7/19/2009 0:00	3.25	-2.26	3.96	124.82	0.317
7/19/2009 1:00	2.4	-1.77	2.98	126.5	0.18
7/19/2009 2:00	1.91	-1.48	2.41	127.69	0.138
7/19/2009 3:00	1.7	-1.32	2.15	127.83	0.18
7/19/2009 4:00	1.68	-1.25	2.1	126.71	0.175
7/19/2009 5:00	1.76	-1.21	2.13	124.64	0.143
7/19/2009 6:00	1.84	-1.15	2.17	122.11	0.143
7/19/2009 7:00	1.89	-1.11	2.19	120.28	0.101
7/19/2009 8:00	1.88	-1.11	2.18	120.42	0.106
7/19/2009 9:00	1.8	-1.18	2.15	123.23	0.111
7/19/2009 10:00	1.72	-1.28	2.14	126.54	0.085
7/19/2009 11:00	1.74	-1.32	2.18	127.18	0.048
7/19/2009 12:00	1.86	-0.83	2.03	113.94	0.016
7/19/2009 13:00	2.19	-0.83	2.34	110.84	0
7/19/2009 14:00	2.68	-1.04	2.87	111.2	0
7/19/2009 15:00	3.22	-1.37	3.51	113.09	0
7/19/2009 16:00	3.71	-1.78	4.11	115.58	0
7/19/2009 17:00	4.01	-2.18	4.56	118.47	0.011
7/19/2009 18:00	4.03	-2.51	4.75	121.91	0.042
7/19/2009 19:00	3.8	-2.73	4.68	125.65	0.069
7/19/2009 20:00	3.39	-2.78	4.39	129.37	0.079
7/19/2009 21:00	2.87	-2.65	3.9	132.74	0.063
7/19/2009 22:00	2.3	-2.37	3.3	135.89	0.063
7/19/2009 23:00	1.75	-2.01	2.67	138.88	0.021
7/20/2009 0:00	1.1	-1.92	2.21	150.13	0.005
7/20/2009 1:00	0.54	-1.85	1.93	163.62	0.016
7/20/2009 2:00	0.19	-1.55	1.56	173.01	0.048
7/20/2009 3:00	-0.01	-1.11	1.11	180.29	0.058
7/20/2009 4:00	-0.08	-0.65	0.66	187.02	0.048
7/20/2009 5:00	-0.07	-0.34	0.35	191.68	0.016
7/20/2009 6:00	-0.02	-0.27	0.27	183.9	0
7/20/2009 7:00	0.01	-0.33	0.33	178.17	0
7/20/2009 8:00	-0.06	-0.4	0.4	188.04	0
7/20/2009 9:00	-0.24	-0.34	0.42	215.92	0
7/20/2009 10:00	-0.4	-0.16	0.43	247.95	0
7/20/2009 11:00	-0.32	0.1	0.34	286.92	0
7/20/2009 12:00	-0.05	0.92	0.92	356.93	0
7/20/2009 13:00	0.41	1.07	1.15	20.87	0
7/20/2009 14:00	0.9	0.95	1.31	43.7	0
7/20/2009 15:00	1.36	0.69	1.52	62.93	0
7/20/2009 16:00	1.62	0.54	1.71	71.47	0
7/20/2009 17:00	1.54	0.75	1.71	64.11	0
7/20/2009 18:00	1.03	1.46	1.79	35.4	0
7/20/2009 19:00	0.33	2.41	2.43	7.9	0
7/20/2009 20:00	-0.25	3.26	3.27	355.6	0
7/20/2009 21:00	-0.5	3.71	3.74	352.25	0.011
7/20/2009 22:00	-0.58	3.76	3.81	351.2	0.026
7/20/2009 23:00	-0.73	3.48	3.56	348.13	0.042
7/21/2009 0:00	-1.29	2.9	3.17	335.95	0.106
7/21/2009 1:00	-1.75	2.27	2.87	322.28	0.153
7/21/2009 2:00	-2.03	1.83	2.73	311.91	0.28
7/21/2009 3:00	-2.17	1.54	2.66	305.31	0.296
7/21/2009 4:00	-2.2	1.36	2.58	301.74	0.45
7/21/2009 5:00	-2.14	1.24	2.47	300.04	0.503
7/21/2009 6:00	-2.04	1.14	2.33	299.25	0.64
7/21/2009 7:00	-1.98	1.12	2.27	299.46	0.698
7/21/2009 8:00	-2.07	1.24	2.41	300.88	0.698
7/21/2009 9:00	-2.37	1.55	2.83	303.15	0.624
7/21/2009 10:00	-2.69	1.97	3.34	306.15	0.524
7/21/2009 11:00	-2.83	2.41	3.72	310.37	0.534
7/21/2009 12:00	-2.92	2.77	4.02	313.45	0.471
7/21/2009 13:00	-2.9	3.36	4.44	319.22	0.302
7/21/2009 14:00	-2.64	3.98	4.78	326.39	0.185
7/21/2009 15:00	-2.25	4.57	5.09	333.78	0.122
7/21/2009 16:00	-1.84	5.07	5.4	340.05	0.164
7/21/2009 17:00	-1.55	5.44	5.65	344.11	0.159
7/21/2009 18:00	-1.46	5.61	5.8	345.36	0.132
7/21/2009 19:00	-1.54	5.54	5.75	344.46	0.18
7/21/2009 20:00	-1.69	5.2	5.47	342.02	0.323
7/21/2009 21:00	-1.83	4.58	4.93	338.22	0.423
7/21/2009 22:00	-1.94	3.79	4.25	332.93	0.434
7/21/2009 23:00	-1.98	2.97	3.57	326.26	0.481
7/22/2009 0:00	-2.38	2.82	3.69	319.91	0.529
7/22/2009 1:00	-2.03	2.17	2.97	316.91	0.519
7/22/2009 2:00	-1.93	1.76	2.61	312.45	0.587
7/22/2009 3:00	-1.99	1.54	2.52	307.74	0.704
7/22/2009 4:00	-2.11	1.43	2.55	304.11	0.619
7/22/2009 5:00	-2.17	1.35	2.55	301.86	0.497
7/22/2009 6:00	-2.09	1.24	2.44	300.68	0.418
7/22/2009 7:00	-2	1.17	2.32	300.24	0.402
7/22/2009 8:00	-2.06	1.21	2.39	300.33	0.36
7/22/2009 9:00	-2.37	1.42	2.76	301.02	0.296
7/22/2009 10:00	-2.77	1.83	3.32	303.45	0.365
7/22/2009 11:00	-3.04	2.41	3.87	308.42	0.423
7/22/2009 12:00	-3.02	3.73	4.8	320.98	0.222
7/22/2009 13:00	-2.73	4.29	5.08	327.5	0.116
7/22/2009 14:00	-2.74	4.3	5.1	327.5	0.116
7/22/2009 15:00	-2.93	3.97	4.93	323.51	0.132
7/22/2009 16:00	-3.14	3.57	4.75	318.65	0.143
7/22/2009 17:00	-3.17	3.42	4.66	317.15	0.206
7/22/2009 18:00	-2.92	3.71	4.72	321.85	0.19
7/22/2009 19:00	-2.54	4.14	4.86	328.51	0.243
7/22/2009 20:00	-2.26	4.26	4.82	332.11	0.286
7/22/2009 21:00	-2.24	3.78	4.39	329.4	0.143
7/22/2009 22:00	-2.34	2.92	3.74	321.34	0.122
7/22/2009 23:00	-2.36	2.05	3.13	311.06	0.095
7/23/2009 0:00	-1.33	1.39	1.92	316.39	0.111
7/23/2009 1:00	-1.61	1.16	1.99	305.76	0.037
7/23/2009 2:00	-1.78	0.95	2.02	298.14	0.079
7/23/2009 3:00	-1.86	0.77	2.01	292.53	0.169
7/23/2009 4:00	-1.87	0.61	1.96	288.2	0.222
7/23/2009 5:00	-1.82	0.48	1.88	284.66	0.138
7/23/2009 6:00	-1.74	0.36	1.78	281.66	0.116
7/23/2009 7:00	-1.68	0.29	1.7	279.68	0.175
7/23/2009 8:00	-1.69	0.29	1.71	279.58	0.19
7/23/2009 9:00	-1.79	0.36	1.83	281.41	0.101
7/23/2009 10:00	-1.88	0.44	1.93	283.11	0.074
7/23/2009 11:00	-1.8	0.41	1.85	282.84	0.063
7/23/2009 12:00	-1.3	0.49	1.39	290.6	0.063
7/23/2009 13:00	-0.95	0.4	1.03	292.78	0.053
7/23/2009 14:00	-0.74	0.22	0.77	286.47	0.026
7/23/2009 15:00	-0.63	-0.02	0.63	268.44	0.011
7/23/2009 16:00	-0.55	-0.27	0.61	244.34	0
7/23/2009 17:00	-0.44	-0.48	0.65	222.67	0
7/23/2009 18:00	-0.25	-0.63	0.68	201.81	0
7/23/2009 19:00	-0.01	-0.74	0.74	180.79	0
7/23/2009 20:00	0.24	-0.84	0.88	164.33	0
7/23/2009 21:00	0.45	-0.96	1.06	154.79	0
7/23/2009 22:00	0.66	-1.08	1.26	148.54	0
7/23/2009 23:00	0.89	-1.16	1.46	142.45	0
7/24/2009 0:00	1.09	-0.84	1.37	127.61	0.005
7/24/2009 1:00	1.33	-1.1	1.72	129.45	0.011
7/24/2009 2:00	1.52	-1.26	1.98	129.6	0.016
7/24/2009 3:00	1.65	-1.33	2.12	128.94	0.016
7/24/2009 4:00	1.69	-1.31	2.14	127.69	0.048
7/24/2009 5:00	1.62	-1.16	1.99	125.73	0.032
7/24/2009 6:00	1.42	-0.91	1.68	122.63	0.011
7/24/2009 7:00	1.14	-0.61	1.3	118.22	0.005
7/24/2009 8:00	0.87	-0.38	0.94	113.43	0
7/24/2009 9:00	0.62	-0.25	0.67	111.45	0.005
7/24/2009 10:00	0.38	-0.14	0.4	110.02	0.005
7/24/2009 11:00	0.05	0.07	0.09	35.84	0
7/24/2009 12:00	-0.37	0.14	0.4	290.71	0.005
7/24/2009 13:00	-0.54	0.73	0.91	323.59	0.005
7/24/2009 14:00	0.11	1.25	1.26	4.88	0
7/24/2009 15:00	1.24	1.69	2.1	36.34	0
7/24/2009 16:00	2.48	1.99	3.18	51.32	0
7/24/2009 17:00	3.4	2.07	3.98	58.71	0
7/24/2009 18:00	3.7	1.91	4.16	62.61	0.011
7/24/2009 19:00	3.44	1.7	3.84	63.77	0.074
7/24/2009 20:00	2.83	1.63	3.26	60.01	0.111
7/24/2009 21:00	2.02	1.86	2.75	47.35	0.143
7/24/2009 22:00	1.15	2.22	2.5	27.3	0.18
7/24/2009 23:00	0.32	2.48	2.5	7.43	0.238
7/25/2009 0:00	-0.19	2.51	2.52	355.62	0.185
7/25/2009 1:00	-1	2.44	2.63	337.72	0.196
7/25/2009 2:00	-1.31	2.66	2.97	333.8	0.444
7/25/2009 3:00	-1.3	3.06	3.33	337.06	0.418
7/25/2009 4:00	-1.17	3.45	3.64	341.27	0.487
7/25/2009 5:00	-1.15	3.62	3.8	342.32	0.672
7/25/2009 6:00	-1.42	3.45	3.73	337.66	0.27
7/25/2009 7:00	-1.9	3.09	3.63	328.47	0.233
7/25/2009 8:00	-2.46	2.76	3.7	318.22	0.296
7/25/2009 9:00	-2.97	2.62	3.96	311.36	0.312
7/25/2009 10:00	-3.18	2.61	4.12	309.39	0.212
7/25/2009 11:00	-2.83	2.63	3.86	312.99	0.169
7/25/2009 12:00	1.27	1.69	2.12	36.94	0.026
7/25/2009 13:00	2.34	0.62	2.42	75.26	0.164
7/25/2009 14:00	2.7	-0.03	2.7	90.64	0.058
7/25/2009 15:00	2.57	-0.34	2.6	97.59	0
7/25/2009 16:00	2.21	-0.42	2.25	100.65	0
7/25/2009 17:00	1.91	-0.34	1.94	100.23	0
7/25/2009 18:00	1.86	-0.22	1.88	96.86	0
7/25/2009 19:00	1.99	-0.17	2	95	0.021
7/25/2009 20:00	2.11	-0.32	2.13	98.49	0.042
7/25/2009 21:00	2.1	-0.71	2.21	108.63	0.048
7/25/2009 22:00	1.96	-1.16	2.28	120.49	0.032
7/25/2009 23:00	1.75	-1.4	2.24	128.74	0.032
7/26/2009 0:00	0.89	-1.46	1.71	148.78	0.011
7/26/2009 1:00	0.87	-1.39	1.64	147.82	0.005
7/26/2009 2:00	1.01	-1.17	1.55	139.24	0.005
7/26/2009 3:00	1.24	-0.9	1.53	125.94	0.021
7/26/2009 4:00	1.47	-0.68	1.62	114.87	0.021
7/26/2009 5:00	1.63	-0.66	1.76	112.21	0.005
7/26/2009 6:00	1.64	-0.92	1.87	119.28	0
7/26/2009 7:00	1.51	-1.27	1.97	130.02	0
7/26/2009 8:00	1.27	-1.47	1.94	139.28	0
7/26/2009 9:00	0.96	-1.37	1.67	145.05	0
7/26/2009 10:00	0.71	-1.1	1.31	147.37	0
7/26/2009 11:00	0.66	-0.89	1.11	143.47	0
7/26/2009 12:00	0.69	-0.99	1.21	145.31	0
7/26/2009 13:00	0.84	-1.2	1.47	145.02	0
7/26/2009 14:00	1.08	-1.38	1.75	142.06	0
7/26/2009 15:00	1.39	-1.54	2.08	138.04	0
7/26/2009 16:00	1.8	-1.68	2.46	133.18	0
7/26/2009 17:00	2.34	-1.81	2.95	127.7	0
7/26/2009 18:00	3	-1.92	3.56	122.55	0.005
7/26/2009 19:00	3.59	-2.06	4.14	119.85	0
7/26/2009 20:00	3.86	-2.3	4.49	120.74	0.005
7/26/2009 21:00	3.65	-2.63	4.49	125.78	0.016
7/26/2009 22:00	3.12	-2.88	4.25	132.62	0.016
7/26/2009 23:00	2.57	-2.82	3.81	137.69	0.053
7/27/2009 0:00	2.79	-1.82	3.33	123.09	0.074
7/27/2009 1:00	2.74	-1.4	3.08	117.15	0.042
7/27/2009 2:00	2.8	-1.12	3.01	111.86	0.048
7/27/2009 3:00	2.93	-0.95	3.08	108.05	0.053
7/27/2009 4:00	3.07	-0.88	3.19	106.03	0.111
7/27/2009 5:00	3.16	-0.89	3.29	105.7	0.122
7/27/2009 6:00	3.17	-0.96	3.31	106.8	0.079
7/27/2009 7:00	3.11	-1.04	3.28	108.51	0.095
7/27/2009 8:00	3.02	-1.09	3.21	109.87	0.101
7/27/2009 9:00	2.94	-1.08	3.13	110.12	0.09
7/27/2009 10:00	2.93	-1.05	3.11	109.69	0.122
7/27/2009 11:00	3.04	-1.07	3.22	109.36	0.095
7/27/2009 12:00	3.31	-1.43	3.61	113.32	0.095
7/27/2009 13:00	3.48	-1.39	3.75	111.73	0.127
7/27/2009 14:00	3.64	-1.29	3.86	109.52	0.053
7/27/2009 15:00	3.78	-1.13	3.95	106.59	0.037
7/27/2009 16:00	3.95	-0.87	4.05	102.41	0.021
7/27/2009 17:00	4.22	-0.49	4.25	96.68	0.021
7/27/2009 18:00	4.59	0.01	4.59	89.89	0.032
7/27/2009 19:00	4.78	0.56	4.81	83.32	0.011
7/27/2009 20:00	4.47	1.06	4.6	76.71	0
7/27/2009 21:00	3.47	1.43	3.75	67.68	0
7/27/2009 22:00	2.12	1.7	2.72	51.36	0.011
7/27/2009 23:00	0.91	1.93	2.13	25.21	0.042
7/28/2009 0:00	0.86	2.82	2.94	16.98	0.074
7/28/2009 1:00	0.53	2.67	2.72	11.3	0.127
7/28/2009 2:00	0.38	2.59	2.61	8.28	0.153
7/28/2009 3:00	0.36	2.56	2.58	8.02	0.153
7/28/2009 4:00	0.47	2.49	2.54	10.73	0.217
7/28/2009 5:00	0.71	2.31	2.41	17.05	0.18
7/28/2009 6:00	1.03	1.97	2.23	27.64	0.18
7/28/2009 7:00	1.32	1.76	2.2	36.93	0.243
7/28/2009 8:00	1.41	1.99	2.45	35.33	0.28
7/28/2009 9:00	1.25	2.84	3.1	23.77	0.243
7/28/2009 10:00	1.14	3.71	3.88	17.11	0.254
7/28/2009 11:00	1.49	3.84	4.12	21.25	0.19
7/28/2009 12:00	3.74	0.7	3.8	79.39	0.063
7/28/2009 13:00	4.49	-0.74	4.55	99.35	0.063
7/28/2009 14:00	5.09	-1.6	5.34	107.39	0.116
7/28/2009 15:00	5.5	-2.01	5.85	110.05	0.175
7/28/2009 16:00	5.62	-2.16	6.02	111.05	0.153
7/28/2009 17:00	5.37	-2.27	5.83	112.9	0.127
7/28/2009 18:00	4.72	-2.47	5.33	117.59	0.249
7/28/2009 19:00	3.87	-2.65	4.69	124.39	0.228
7/28/2009 20:00	3.08	-2.64	4.06	130.6	0.201
7/28/2009 21:00	2.55	-2.32	3.45	132.29	0.185
7/28/2009 22:00	2.14	-1.71	2.74	128.69	0.095
7/28/2009 23:00	1.64	-0.9	1.87	118.66	0.053
7/29/2009 0:00	1.41	-1.41	2	134.98	0.058
7/29/2009 1:00	1.28	-0.77	1.49	120.92	0.042
7/29/2009 2:00	1.37	-0.37	1.42	105.24	0.016
7/29/2009 3:00	1.61	-0.18	1.62	96.34	0.011
7/29/2009 4:00	1.89	-0.13	1.89	94.06	0.085
7/29/2009 5:00	2.09	-0.19	2.1	95.23	0.058
7/29/2009 6:00	2.14	-0.3	2.16	97.92	0.127
7/29/2009 7:00	2.14	-0.38	2.17	100.14	0.159
7/29/2009 8:00	2.26	-0.37	2.29	99.37	0.169
7/29/2009 9:00	2.61	-0.23	2.62	95.07	0.122
7/29/2009 10:00	3.22	-0.08	3.22	91.42	0.079
7/29/2009 11:00	4.07	-0.08	4.07	91.08	0.058
7/29/2009 12:00	5.37	-0.01	5.37	90.12	0.095
7/29/2009 13:00	6.03	-0.4	6.04	93.83	0.138
7/29/2009 14:00	6.2	-0.72	6.24	96.65	0.111
7/29/2009 15:00	6	-1	6.08	99.49	0.079
7/29/2009 16:00	5.61	-1.32	5.77	103.25	0.021
7/29/2009 17:00	5.22	-1.77	5.51	108.73	0.011
7/29/2009 18:00	4.95	-2.38	5.5	115.69	0.175
7/29/2009 19:00	4.69	-2.96	5.54	122.26	0.323
7/29/2009 20:00	4.25	-3.24	5.35	127.35	0.381
7/29/2009 21:00	3.53	-3.07	4.67	131.01	0.354
7/29/2009 22:00	2.68	-2.6	3.74	134.13	0.196
7/29/2009 23:00	1.94	-2.1	2.86	137.25	0.111
7/30/2009 0:00	0.94	-2.93	3.08	162.19	0.032
7/30/2009 1:00	0.06	-2.75	2.75	178.81	0.026
7/30/2009 2:00	-0.25	-1.7	1.72	188.42	0.032
7/30/2009 3:00	-0.17	-0.16	0.24	227.54	0.011
7/30/2009 4:00	0.04	1.37	1.37	1.81	0.005
7/30/2009 5:00	0.13	2.32	2.33	3.29	0
7/30/2009 6:00	-0.09	2.34	2.35	357.82	0.026
7/30/2009 7:00	-0.5	1.8	1.87	344.38	0.058
7/30/2009 8:00	-0.91	1.26	1.55	324.08	0.048
7/30/2009 9:00	-1.13	1.13	1.6	315.11	0.011
7/30/2009 10:00	-1.06	1.32	1.69	321.31	0
7/30/2009 11:00	-0.62	1.57	1.69	338.65	0.026
7/30/2009 12:00	0.38	1.38	1.43	15.23	0.106
7/30/2009 13:00	1.37	1.44	1.99	43.52	0.122
7/30/2009 14:00	2.23	1.47	2.67	56.64	0.122
7/30/2009 15:00	2.94	1.47	3.29	63.41	0.048
7/30/2009 16:00	3.51	1.52	3.83	66.54	0.005
7/30/2009 17:00	3.94	1.7	4.29	66.69	0.005
7/30/2009 18:00	4.22	2.01	4.68	64.49	0.053
7/30/2009 19:00	4.28	2.26	4.84	62.18	0.19
7/30/2009 20:00	4.05	2.17	4.59	61.87	0.138
7/30/2009 21:00	3.5	1.58	3.84	65.63	0.085
7/30/2009 22:00	2.78	0.85	2.91	73.01	0.032
7/30/2009 23:00	2.12	0.42	2.16	78.79	0.005
7/31/2009 0:00	0.65	1.9	2.01	18.94	0
7/31/2009 1:00	0.32	2.09	2.11	8.81	0.016
7/31/2009 2:00	0.27	2.15	2.16	7.11	0.063
7/31/2009 3:00	0.41	2.09	2.13	11.07	0.058
7/31/2009 4:00	0.67	1.92	2.04	19.24	0.074
7/31/2009 5:00	0.98	1.64	1.91	30.73	0.048
7/31/2009 6:00	1.25	1.26	1.77	44.76	0.021
7/31/2009 7:00	1.42	0.82	1.64	59.97	0.048
7/31/2009 8:00	1.44	0.39	1.49	74.7	0.058
7/31/2009 9:00	1.28	0.01	1.28	89.37	0.048
7/31/2009 10:00	1.12	-0.34	1.17	106.75	0.016
7/31/2009 11:00	1.18	-0.7	1.37	120.64	0
7/31/2009 12:00	2.42	-1.6	2.9	123.49	0
7/31/2009 13:00	2.92	-1.73	3.4	120.68	0
7/31/2009 14:00	3.2	-1.87	3.71	120.21	0
7/31/2009 15:00	3.3	-1.99	3.85	121.08	0
7/31/2009 16:00	3.26	-2.1	3.88	122.79	0
7/31/2009 17:00	3.15	-2.21	3.85	124.98	0
7/31/2009 18:00	3	-2.29	3.77	127.34	0.005
7/31/2009 19:00	2.77	-2.32	3.61	129.92	0
7/31/2009 20:00	2.42	-2.26	3.31	133.1	0
7/31/2009 21:00	1.9	-2.07	2.81	137.46	0.026
7/31/2009 22:00	1.25	-1.68	2.09	143.22	0.016
7/31/2009 23:00	0.52	-1	1.13	152.3	0.026
8/1/2009 0:00	-0.02	1.27	1.27	359	0.011
8/1/2009 1:00	-0.34	2.38	2.41	351.84	0
8/1/2009 2:00	-0.49	3	3.04	350.78	0
8/1/2009 3:00	-0.52	3.23	3.27	350.85	0.011
8/1/2009 4:00	-0.51	3.18	3.22	350.93	0.074
8/1/2009 5:00	-0.51	2.94	2.98	350.12	0.116
8/1/2009 6:00	-0.6	2.62	2.69	347.17	0.159
8/1/2009 7:00	-0.82	2.4	2.54	341.13	0.381
8/1/2009 8:00	-1.24	2.46	2.76	333.29	0.487
8/1/2009 9:00	-1.83	2.92	3.45	327.91	0.529
8/1/2009 10:00	-2.28	3.64	4.3	327.88	0.55
8/1/2009 11:00	-2.2	4.4	4.92	333.41	0.577
8/1/2009 12:00	-1.65	4.67	4.95	340.58	0.556
8/1/2009 13:00	-1.36	5.18	5.36	345.26	0.529
8/1/2009 14:00	-0.57	6.21	6.24	354.79	0.497
8/1/2009 15:00	0.58	7.42	7.44	4.46	0.513
8/1/2009 16:00	1.93	8.36	8.58	12.98	0.529
8/1/2009 17:00	3.34	8.54	9.17	21.35	0.614
8/1/2009 18:00	4.65	7.65	8.95	31.31	0.582
8/1/2009 19:00	5.57	5.94	8.14	43.13	0.45
8/1/2009 20:00	5.77	3.87	6.95	56.12	0.471
8/1/2009 21:00	5.07	1.85	5.4	69.98	0.407
8/1/2009 22:00	3.88	0.21	3.89	86.96	0.148
8/1/2009 23:00	2.73	-0.74	2.83	105.12	0.032
8/2/2009 0:00	0.66	0.36	0.75	61.26	0.026
8/2/2009 1:00	0.18	1.38	1.39	7.55	0
8/2/2009 2:00	0.25	1.91	1.93	7.31	0
8/2/2009 3:00	0.68	2.05	2.17	18.37	0.021
8/2/2009 4:00	1.29	1.91	2.3	33.96	0.021
8/2/2009 5:00	1.84	1.57	2.42	49.43	0.095
8/2/2009 6:00	2.17	1.15	2.46	62.12	0.116
8/2/2009 7:00	2.36	0.8	2.5	71.32	0.159
8/2/2009 8:00	2.55	0.7	2.64	74.73	0.27
8/2/2009 9:00	2.83	0.92	2.97	71.89	0.259
8/2/2009 10:00	3.22	1.24	3.45	69.03	0.18
8/2/2009 11:00	3.74	1.3	3.96	70.9	0.206
8/2/2009 12:00	5.25	0.63	5.29	83.21	0.196
8/2/2009 13:00	6.13	-0.12	6.13	91.16	0.116
8/2/2009 14:00	6.65	-0.86	6.71	97.39	0.095
8/2/2009 15:00	6.85	-1.56	7.02	102.82	0.101
8/2/2009 16:00	6.76	-2.2	7.11	108	0.101
8/2/2009 17:00	6.44	-2.77	7.01	113.24	0.249
8/2/2009 18:00	5.94	-3.24	6.76	118.63	0.349
8/2/2009 19:00	5.26	-3.49	6.31	123.51	0.381
8/2/2009 20:00	4.46	-3.36	5.58	127.01	0.349
8/2/2009 21:00	3.54	-2.77	4.5	128.06	0.413
8/2/2009 22:00	2.57	-1.9	3.2	126.45	0.212
8/2/2009 23:00	1.6	-0.97	1.87	121.23	0.048
8/3/2009 0:00	1.2	-0.3	1.23	103.96	0.032
8/3/2009 1:00	0.41	0.36	0.55	48.55	0
8/3/2009 2:00	-0.25	0.78	0.81	342.26	0
8/3/2009 3:00	-0.76	1.02	1.27	323.39	0
8/3/2009 4:00	-1	1.2	1.57	320.12	0
8/3/2009 5:00	-0.86	1.44	1.68	329.2	0.021
8/3/2009 6:00	-0.3	1.83	1.85	350.53	0.106
8/3/2009 7:00	0.27	2.27	2.29	6.72	0.228
8/3/2009 8:00	0.35	2.65	2.68	7.57	0.196
8/3/2009 9:00	-0.39	2.89	2.92	352.39	0.212
8/3/2009 10:00	-1.62	3.07	3.47	332.25	0.275
8/3/2009 11:00	-2.84	3.33	4.37	319.51	0.339
8/3/2009 12:00	-3.62	4.33	5.64	320.1	0.212
8/3/2009 13:00	-4.19	4.96	6.49	319.8	0.159
8/3/2009 14:00	-4.03	4.93	6.37	320.75	0.175
8/3/2009 15:00	-3.32	4.44	5.55	323.18	0.148
8/3/2009 16:00	-2.25	3.72	4.35	328.89	0.132
8/3/2009 17:00	-0.97	3.04	3.19	342.26	0.053
8/3/2009 18:00	0.32	2.57	2.59	7.07	0.011
8/3/2009 19:00	1.4	2.23	2.63	32.06	0.011
8/3/2009 20:00	2.02	1.85	2.74	47.53	0
8/3/2009 21:00	2.06	1.35	2.47	56.77	0
8/3/2009 22:00	1.75	0.91	1.97	62.42	0
8/3/2009 23:00	1.4	0.79	1.61	60.59	0
8/4/2009 0:00	1.43	1.64	2.18	41.14	0
8/4/2009 1:00	1.43	1.42	2.02	45.25	0
8/4/2009 2:00	1.17	1.52	1.91	37.52	0.111
8/4/2009 3:00	0.79	1.8	1.97	23.76	0.148
8/4/2009 4:00	0.56	2.14	2.21	14.57	0.116
8/4/2009 5:00	0.71	2.38	2.48	16.59	0.095
8/4/2009 6:00	1.41	2.39	2.78	30.56	0.307
8/4/2009 7:00	2.42	2.06	3.18	49.52	0.238
8/4/2009 8:00	3.38	1.29	3.62	69.06	0.138
8/4/2009 9:00	4.04	0.05	4.04	89.31	0.127
8/4/2009 10:00	4.48	-1.41	4.69	107.44	0.259
8/4/2009 11:00	4.86	-2.73	5.57	119.34	0.54
8/4/2009 12:00	5.09	-3.05	5.93	120.95	0.471
8/4/2009 13:00	5.53	-3.25	6.42	120.46	0.614
8/4/2009 14:00	5.88	-3.52	6.85	120.87	0.693
8/4/2009 15:00	6.15	-3.8	7.23	121.72	0.635
8/4/2009 16:00	6.35	-4.05	7.53	122.54	0.698
8/4/2009 17:00	6.51	-4.22	7.76	122.94	0.688
8/4/2009 18:00	6.64	-4.26	7.89	122.69	0.751
8/4/2009 19:00	6.67	-4.18	7.88	122.08	0.683
8/4/2009 20:00	6.55	-4.01	7.69	121.47	0.746
8/4/2009 21:00	6.22	-3.76	7.27	121.15	0.757
8/4/2009 22:00	5.68	-3.41	6.62	121.01	0.746
8/4/2009 23:00	4.94	-2.95	5.75	120.84	0.677
8/5/2009 0:00	3.84	-1.96	4.31	117.03	0.492
8/5/2009 1:00	3.16	-1.33	3.43	112.87	0.376
8/5/2009 2:00	2.9	-0.89	3.04	107.09	0.323
8/5/2009 3:00	2.93	-0.61	3	101.75	0.307
8/5/2009 4:00	3.08	-0.45	3.11	98.33	0.296
8/5/2009 5:00	3.14	-0.38	3.17	96.81	0.37
8/5/2009 6:00	3.01	-0.36	3.03	96.86	0.286
8/5/2009 7:00	2.81	-0.45	2.84	99.07	0.27
8/5/2009 8:00	2.75	-0.69	2.83	104.1	0.302
8/5/2009 9:00	2.96	-1.11	3.17	110.55	0.376
8/5/2009 10:00	3.39	-1.63	3.76	115.68	0.302
8/5/2009 11:00	3.9	-2.14	4.44	118.73	0.138
8/5/2009 12:00	4.84	-3.18	5.79	123.31	0.127
8/5/2009 13:00	5.35	-3.62	6.46	124.08	0.116
8/5/2009 14:00	5.64	-3.67	6.73	123.05	0.101
8/5/2009 15:00	5.74	-3.46	6.71	121.09	0.111
8/5/2009 16:00	5.71	-3.21	6.55	119.31	0.106
8/5/2009 17:00	5.6	-3.12	6.41	119.11	0.111
8/5/2009 18:00	5.44	-3.34	6.38	121.51	0.116
8/5/2009 19:00	5.19	-3.65	6.35	125.09	0.169
8/5/2009 20:00	4.79	-3.76	6.09	128.17	0.148
8/5/2009 21:00	4.2	-3.47	5.45	129.58	0.138
8/5/2009 22:00	3.54	-2.9	4.57	129.4	0.127
8/5/2009 23:00	2.95	-2.29	3.73	127.76	0.106
8/6/2009 0:00	2.73	-1.82	3.28	123.6	0.053
8/6/2009 1:00	2.55	-1.66	3.04	123.08	0.026
8/6/2009 2:00	2.38	-1.73	2.94	126.03	0.042
8/6/2009 3:00	2.24	-1.91	2.94	130.42	0.026
8/6/2009 4:00	2.12	-1.98	2.9	133.02	0.037
8/6/2009 5:00	2.03	-1.73	2.67	130.42	0.026
8/6/2009 6:00	1.97	-1.03	2.22	117.55	0.026
8/6/2009 7:00	1.96	-0.13	1.96	93.84	0.016
8/6/2009 8:00	2.01	0.6	2.1	73.31	0.011
8/6/2009 9:00	2.15	0.9	2.33	67.32	0
8/6/2009 10:00	2.37	0.81	2.5	71.23	0.021
8/6/2009 11:00	2.65	0.45	2.69	80.41	0.032
8/6/2009 12:00	2.22	-0.01	2.22	90.2	0.011
8/6/2009 13:00	2.69	-0.57	2.75	102.02	0
8/6/2009 14:00	3.5	-1.34	3.75	110.88	0.005
8/6/2009 15:00	4.47	-2.19	4.98	116.06	0.005
8/6/2009 16:00	5.37	-3	6.15	119.19	0.016
8/6/2009 17:00	5.92	-3.62	6.94	121.46	0.042
8/6/2009 18:00	5.97	-3.96	7.16	123.57	0.079
8/6/2009 19:00	5.61	-4.02	6.9	125.59	0.111
8/6/2009 20:00	5.05	-3.84	6.35	127.23	0.063
8/6/2009 21:00	4.45	-3.48	5.65	128.01	0.085
8/6/2009 22:00	3.87	-3.03	4.91	128.05	0.19
8/6/2009 23:00	3.32	-2.58	4.2	127.82	0.302
8/7/2009 0:00	2.9	-1.91	3.47	123.35	0.201
8/7/2009 1:00	2.5	-1.45	2.89	120.15	0.095
8/7/2009 2:00	2.22	-1.35	2.6	121.24	0.021
8/7/2009 3:00	2	-1.47	2.48	126.19	0.037
8/7/2009 4:00	1.79	-1.66	2.44	132.81	0.058
8/7/2009 5:00	1.52	-1.77	2.33	139.33	0.048
8/7/2009 6:00	1.13	-1.66	2.01	145.84	0.032
8/7/2009 7:00	0.65	-1.39	1.53	155.05	0.016
8/7/2009 8:00	0.12	-1.04	1.05	173.45	0.021
8/7/2009 9:00	-0.39	-0.68	0.78	210.14	0.005
8/7/2009 10:00	-0.76	-0.32	0.82	247.02	0.005
8/7/2009 11:00	-0.82	0.03	0.82	272.27	0.005
8/7/2009 12:00	-0.55	-0.05	0.55	264.81	0.005
8/7/2009 13:00	-0.38	0	0.38	270.1	0
8/7/2009 14:00	0.07	-0.02	0.08	102.69	0
8/7/2009 15:00	0.68	-0.07	0.68	95.7	0
8/7/2009 16:00	1.29	-0.11	1.3	94.95	0
8/7/2009 17:00	1.76	-0.11	1.76	93.44	0
8/7/2009 18:00	1.94	-0.02	1.94	90.45	0.005
8/7/2009 19:00	1.81	0.15	1.82	85.21	0.011
8/7/2009 20:00	1.35	0.38	1.4	74.4	0.016
8/7/2009 21:00	0.59	0.65	0.88	42.52	0.011
8/7/2009 22:00	-0.28	0.95	0.99	343.36	0
8/7/2009 23:00	-1.06	1.28	1.66	320.51	0
8/8/2009 0:00	-1.15	2.3	2.57	333.41	0
8/8/2009 1:00	-1.55	2.56	2.99	328.8	0.005
8/8/2009 2:00	-1.73	2.43	2.98	324.53	0.095
8/8/2009 3:00	-1.76	2.05	2.7	319.37	0.254
8/8/2009 4:00	-1.72	1.63	2.37	313.34	0.317
8/8/2009 5:00	-1.7	1.35	2.17	308.53	0.402
8/8/2009 6:00	-1.76	1.38	2.24	308.12	0.476
8/8/2009 7:00	-1.92	1.61	2.51	310.02	0.444
8/8/2009 8:00	-2.17	1.88	2.88	310.94	0.646
8/8/2009 9:00	-2.51	2.09	3.27	309.71	0.767
8/8/2009 10:00	-2.94	2.32	3.75	308.28	0.661
8/8/2009 11:00	-3.47	2.75	4.42	308.37	0.677
8/8/2009 12:00	-4.52	4.61	6.46	315.55	0.847
8/8/2009 13:00	-4.69	5	6.86	316.82	0.799
8/8/2009 14:00	-4.73	5.01	6.89	316.62	0.772
8/8/2009 15:00	-4.69	4.77	6.69	315.51	0.709
8/8/2009 16:00	-4.6	4.49	6.43	314.28	0.81
8/8/2009 17:00	-4.54	4.39	6.31	314.02	0.81
8/8/2009 18:00	-4.54	4.6	6.47	315.39	0.698
8/8/2009 19:00	-4.57	4.88	6.69	316.89	0.667
8/8/2009 20:00	-4.58	4.88	6.69	316.82	0.524
8/8/2009 21:00	-4.51	4.36	6.28	314.01	0.471
8/8/2009 22:00	-4.35	3.57	5.63	309.36	0.397
8/8/2009 23:00	-4.08	2.88	5	305.21	0.228
8/9/2009 0:00	-2.62	2.42	3.57	312.71	0.127
8/9/2009 1:00	-2.03	1.98	2.84	314.32	0.111
8/9/2009 2:00	-1.7	1.69	2.4	314.86	0.111
8/9/2009 3:00	-1.59	1.53	2.2	313.94	0.116
8/9/2009 4:00	-1.63	1.47	2.19	312.13	0.079
8/9/2009 5:00	-1.77	1.51	2.32	310.46	0.095
8/9/2009 6:00	-1.95	1.61	2.53	309.46	0.127
8/9/2009 7:00	-2.15	1.7	2.74	308.36	0.127
8/9/2009 8:00	-2.34	1.71	2.9	306.23	0.365
8/9/2009 9:00	-2.49	1.6	2.96	302.71	0.307
8/9/2009 10:00	-2.62	1.5	3.01	299.8	0.344
8/9/2009 11:00	-2.74	1.6	3.17	300.27	0.026
8/9/2009 12:00	-1.81	2.96	3.47	328.52	0.497
8/9/2009 13:00	-1	3.31	3.46	343.16	0.72
8/9/2009 14:00	0.31	2.85	2.86	6.26	0.667
8/9/2009 15:00	1.87	1.82	2.61	45.75	0.349
8/9/2009 16:00	3.32	0.51	3.35	81.29	0.122
8/9/2009 17:00	4.26	-0.81	4.34	100.75	0.005
8/9/2009 18:00	4.46	-1.88	4.84	112.92	0
8/9/2009 19:00	4.13	-2.64	4.9	122.58	0
8/9/2009 20:00	3.63	-3.03	4.73	129.81	0
8/9/2009 21:00	3.25	-3.04	4.45	133.13	0.005
8/9/2009 22:00	2.96	-2.8	4.07	133.41	0.111
8/9/2009 23:00	2.65	-2.42	3.59	132.42	0.085
8/10/2009 0:00	2.72	-1.95	3.35	125.63	0.032
8/10/2009 1:00	2.62	-1.77	3.16	124.01	0.037
8/10/2009 2:00	2.38	-1.43	2.78	120.92	0.053
8/10/2009 3:00	2.07	-1.01	2.3	115.92	0.09
8/10/2009 4:00	1.74	-0.59	1.83	108.87	0.048
8/10/2009 5:00	1.45	-0.29	1.48	101.17	0.016
8/10/2009 6:00	1.25	-0.16	1.26	97.11	0.021
8/10/2009 7:00	1.14	-0.18	1.15	98.85	0.005
8/10/2009 8:00	1.07	-0.3	1.11	105.49	0
8/10/2009 9:00	1.03	-0.46	1.13	114.18	0.011
8/10/2009 10:00	0.98	-0.61	1.16	121.83	0.005
8/10/2009 11:00	0.9	-0.68	1.13	126.75	0
8/10/2009 12:00	0.72	-0.41	0.83	119.63	0.053
8/10/2009 13:00	1.07	-0.28	1.11	104.59	0.053
8/10/2009 14:00	1.62	-0.47	1.69	106.08	0.005
8/10/2009 15:00	2.28	-0.87	2.44	110.89	0
8/10/2009 16:00	2.93	-1.34	3.22	114.61	0
8/10/2009 17:00	3.47	-1.73	3.88	116.58	0.011
8/10/2009 18:00	3.79	-1.94	4.26	117.08	0.016
8/10/2009 19:00	3.86	-2.02	4.35	117.62	0.042
8/10/2009 20:00	3.62	-2.08	4.17	119.85	0.032
8/10/2009 21:00	3.08	-2.18	3.78	125.26	0.048
8/10/2009 22:00	2.41	-2.24	3.29	132.86	0.032
8/10/2009 23:00	1.8	-2.11	2.77	139.57	0.011
8/11/2009 0:00	1.87	-1.48	2.39	128.42	0.037
8/11/2009 1:00	1.6	-1.13	1.96	125.15	0.058
8/11/2009 2:00	1.41	-0.95	1.69	123.91	0.079
8/11/2009 3:00	1.27	-0.9	1.56	125.33	0.053
8/11/2009 4:00	1.21	-0.97	1.56	128.72	0.032
8/11/2009 5:00	1.23	-1.13	1.67	132.35	0.074
8/11/2009 6:00	1.33	-1.33	1.88	134.98	0.016
8/11/2009 7:00	1.46	-1.58	2.15	137.14	0.016
8/11/2009 8:00	1.57	-1.85	2.43	139.66	0.048
8/11/2009 9:00	1.61	-2.14	2.68	143.07	0.026
8/11/2009 10:00	1.55	-2.42	2.87	147.48	0.021
8/11/2009 11:00	1.35	-2.67	2.99	153.16	0.053
8/11/2009 12:00	0.51	-2.98	3.02	170.37	0.048
8/11/2009 13:00	0.45	-3.06	3.09	171.67	0.074
8/11/2009 14:00	0.94	-3.09	3.23	163.02	0.101
8/11/2009 15:00	1.77	-3.08	3.55	150.04	0.079
8/11/2009 16:00	2.65	-3.08	4.06	139.23	0.069
8/11/2009 17:00	3.28	-3.14	4.54	133.73	0.042
8/11/2009 18:00	3.43	-3.28	4.74	133.68	0.058
8/11/2009 19:00	3.26	-3.43	4.73	136.5	0.138
8/11/2009 20:00	3	-3.52	4.62	139.58	0.238
8/11/2009 21:00	2.82	-3.46	4.46	140.77	0.275
8/11/2009 22:00	2.67	-3.23	4.19	140.4	0.265
8/11/2009 23:00	2.42	-2.82	3.72	139.45	0.243
8/12/2009 0:00	1.78	-2.25	2.87	141.57	0.206
8/12/2009 1:00	1.23	-1.77	2.15	145.17	0.132
8/12/2009 2:00	0.98	-1.45	1.75	145.95	0.132
8/12/2009 3:00	0.95	-1.28	1.59	143.35	0.079
8/12/2009 4:00	1.01	-1.2	1.57	139.98	0.063
8/12/2009 5:00	1.03	-1.19	1.58	139.26	0.069
8/12/2009 6:00	0.92	-1.22	1.53	143.16	0.048
8/12/2009 7:00	0.71	-1.24	1.43	150.14	0.048
8/12/2009 8:00	0.5	-1.21	1.31	157.58	0.042
8/12/2009 9:00	0.34	-1.09	1.14	162.48	0.011
8/12/2009 10:00	0.29	-0.9	0.95	162.09	0
8/12/2009 11:00	0.37	-0.66	0.76	150.72	0
8/12/2009 12:00	0.75	-0.68	1.01	132.06	0
8/12/2009 13:00	0.99	-0.4	1.07	111.72	0
8/12/2009 14:00	1.25	-0.18	1.26	97.97	0
8/12/2009 15:00	1.5	0	1.5	89.96	0
8/12/2009 16:00	1.74	0.14	1.74	85.39	0
8/12/2009 17:00	1.97	0.25	1.98	82.81	0
8/12/2009 18:00	2.17	0.34	2.2	81.12	0
8/12/2009 19:00	2.27	0.46	2.31	78.64	0
8/12/2009 20:00	2.17	0.65	2.26	73.34	0
8/12/2009 21:00	1.83	0.95	2.06	62.48	0
8/12/2009 22:00	1.4	1.34	1.94	46.46	0
8/12/2009 23:00	1.1	1.75	2.07	32.28	0
8/13/2009 0:00	1.62	2.51	2.98	32.85	0.021
8/13/2009 1:00	1.5	2.54	2.95	30.65	0.058
8/13/2009 2:00	1.35	2.6	2.92	27.38	0.09
8/13/2009 3:00	1.17	2.68	2.92	23.58	0.138
8/13/2009 4:00	1.01	2.76	2.94	20.03	0.148
8/13/2009 5:00	0.89	2.83	2.97	17.51	0.153
8/13/2009 6:00	0.85	2.88	3	16.52	0.132
8/13/2009 7:00	0.87	2.91	3.04	16.58	0.116
8/13/2009 8:00	0.9	2.95	3.09	16.99	0.106
8/13/2009 9:00	0.94	3	3.14	17.34	0.164
8/13/2009 10:00	0.98	2.98	3.14	18.25	0.153
8/13/2009 11:00	1.06	2.82	3.01	20.7	0.18
8/13/2009 12:00	1.11	2.6	2.83	23.21	0.122
8/13/2009 13:00	1.45	2.35	2.76	31.77	0.048
8/13/2009 14:00	1.75	2.18	2.8	38.86	0.011
8/13/2009 15:00	2.01	2.09	2.9	43.88	0
8/13/2009 16:00	2.24	2.14	3.1	46.26	0
8/13/2009 17:00	2.45	2.39	3.43	45.69	0
8/13/2009 18:00	2.66	2.86	3.9	42.9	0.021
8/13/2009 19:00	2.76	3.29	4.29	39.92	0.037
8/13/2009 20:00	2.63	3.39	4.3	37.81	0.021
8/13/2009 21:00	2.23	2.99	3.73	36.8	0.037
8/13/2009 22:00	1.71	2.39	2.94	35.63	0.058
8/13/2009 23:00	1.28	2.04	2.41	32.06	0.079
8/14/2009 0:00	0.92	3.26	3.39	15.81	0.069
8/14/2009 1:00	0.36	3.18	3.2	6.37	0.053
8/14/2009 2:00	-0.14	3.05	3.06	357.29	0.063
8/14/2009 3:00	-0.57	2.9	2.96	348.91	0.111
8/14/2009 4:00	-0.89	2.78	2.91	342.24	0.122
8/14/2009 5:00	-1.07	2.74	2.94	338.59	0.143
8/14/2009 6:00	-1.11	2.81	3.02	338.41	0.153
8/14/2009 7:00	-1.1	2.91	3.12	339.26	0.175
8/14/2009 8:00	-1.16	2.93	3.15	338.32	0.185
8/14/2009 9:00	-1.37	2.78	3.1	333.86	0.169
8/14/2009 10:00	-1.59	2.62	3.07	328.68	0.153
8/14/2009 11:00	-1.68	2.62	3.11	327.31	0.148
8/14/2009 12:00	-1.38	3.14	3.43	336.32	0.138
8/14/2009 13:00	-1.44	3.12	3.43	335.22	0.106
8/14/2009 14:00	-1.21	3.46	3.66	340.67	0.106
8/14/2009 15:00	-0.77	4.02	4.09	349.1	0.153
8/14/2009 16:00	-0.16	4.58	4.59	358	0.196
8/14/2009 17:00	0.6	4.93	4.97	6.89	0.243
8/14/2009 18:00	1.42	4.92	5.12	16.13	0.196
8/14/2009 19:00	2.08	4.69	5.13	23.97	0.138
8/14/2009 20:00	2.3	4.47	5.02	27.28	0.116
8/14/2009 21:00	1.91	4.41	4.81	23.37	0.095
8/14/2009 22:00	1.15	4.44	4.58	14.51	0.053
8/14/2009 23:00	0.38	4.37	4.39	5.02	0.116
8/15/2009 0:00	-0.34	3.6	3.62	354.65	0.286
8/15/2009 1:00	-0.41	3.75	3.77	353.68	0.455
8/15/2009 2:00	-0.21	3.98	3.98	357	0.185
8/15/2009 3:00	0.18	4.21	4.21	2.41	0.127
8/15/2009 4:00	0.62	4.3	4.35	8.16	0.228
8/15/2009 5:00	0.98	4.1	4.21	13.43	0.259
8/15/2009 6:00	1.16	3.51	3.7	18.24	0.27
8/15/2009 7:00	1.16	2.82	3.05	22.36	0.164
8/15/2009 8:00	1.02	2.38	2.59	23.23	0.069
8/15/2009 9:00	0.81	2.44	2.57	18.44	0.021
8/15/2009 10:00	0.72	2.73	2.82	14.88	0.021
8/15/2009 11:00	0.99	2.9	3.06	18.92	0.053
8/15/2009 12:00	1.53	1.92	2.46	38.55	0.053
8/15/2009 13:00	1.96	1.77	2.65	47.95	0.005
8/15/2009 14:00	2.2	1.52	2.68	55.34	0
8/15/2009 15:00	2.3	1.28	2.63	61.02	0
8/15/2009 16:00	2.35	1.23	2.65	62.31	0
8/15/2009 17:00	2.42	1.62	2.91	56.19	0
8/15/2009 18:00	2.56	2.53	3.6	45.37	0
8/15/2009 19:00	2.68	3.52	4.43	37.31	0.048
8/15/2009 20:00	2.63	4.01	4.79	33.29	0.111
8/15/2009 21:00	2.31	3.61	4.28	32.62	0.169
8/15/2009 22:00	1.8	2.76	3.29	33.11	0.201
8/15/2009 23:00	1.23	2.09	2.42	30.4	0.164
8/16/2009 0:00	1.18	3.1	3.32	20.79	0.085
8/16/2009 1:00	0.47	2.87	2.91	9.35	0.053
8/16/2009 2:00	-0.08	2.72	2.72	358.33	0.063
8/16/2009 3:00	-0.5	2.63	2.68	349.14	0.09
8/16/2009 4:00	-0.83	2.55	2.68	342.07	0.127
8/16/2009 5:00	-1.07	2.44	2.66	336.38	0.143
8/16/2009 6:00	-1.25	2.26	2.58	331.01	0.275
8/16/2009 7:00	-1.43	2.09	2.53	325.77	0.333
8/16/2009 8:00	-1.64	2.06	2.64	321.47	0.392
8/16/2009 9:00	-1.92	2.24	2.95	319.4	0.402
8/16/2009 10:00	-2.15	2.59	3.37	320.32	0.312
8/16/2009 11:00	-2.19	3.04	3.75	324.3	0.312
8/16/2009 12:00	-1.57	3.44	3.79	335.43	0.323
8/16/2009 13:00	-1.09	3.95	4.1	344.57	0.344
8/16/2009 14:00	-0.49	4.7	4.73	354.07	0.339
8/16/2009 15:00	0.17	5.58	5.58	1.74	0.18
8/16/2009 16:00	0.79	6.39	6.44	7.09	0.127
8/16/2009 17:00	1.29	6.97	7.08	10.49	0.333
8/16/2009 18:00	1.59	7.17	7.34	12.54	0.323
8/16/2009 19:00	1.8	7.01	7.24	14.38	0.328
8/16/2009 20:00	2.03	6.58	6.88	17.15	0.259
8/16/2009 21:00	2.37	5.95	6.41	21.69	0.169
8/16/2009 22:00	2.69	5.35	5.99	26.66	0.18
8/16/2009 23:00	2.82	5.03	5.77	29.29	0.18
8/17/2009 0:00	0.56	4.6	4.64	6.9	0.302
8/17/2009 1:00	0.89	4.84	4.92	10.46	0.286
8/17/2009 2:00	1.16	4.82	4.96	13.49	0.265
8/17/2009 3:00	1.38	4.59	4.8	16.68	0.349
8/17/2009 4:00	1.6	4.23	4.52	20.67	0.36
8/17/2009 5:00	1.86	3.82	4.25	26.02	0.365
8/17/2009 6:00	2.21	3.39	4.05	33.04	0.349
8/17/2009 7:00	2.58	2.84	3.84	42.22	0.243
8/17/2009 8:00	2.93	2.02	3.56	55.32	0.175
8/17/2009 9:00	3.19	0.87	3.3	74.76	0.164
8/17/2009 10:00	3.34	-0.34	3.35	95.88	0.159
8/17/2009 11:00	3.35	-1.24	3.58	110.34	0.09
8/17/2009 12:00	2.61	-1.26	2.9	115.79	0.132
8/17/2009 13:00	2.57	-1.14	2.81	113.95	0.111
8/17/2009 14:00	2.72	-0.82	2.84	106.77	0.032
8/17/2009 15:00	2.97	-0.39	2.99	97.47	0.011
8/17/2009 16:00	3.18	0.02	3.18	89.62	0
8/17/2009 17:00	3.23	0.27	3.24	85.23	0
8/17/2009 18:00	3.01	0.26	3.02	84.98	0
8/17/2009 19:00	2.56	0.11	2.56	87.57	0.005
8/17/2009 20:00	1.95	-0.05	1.95	91.38	0
8/17/2009 21:00	1.25	-0.06	1.25	92.91	0
8/17/2009 22:00	0.59	0.15	0.61	75.54	0
8/17/2009 23:00	0.13	0.68	0.69	10.58	0
8/18/2009 0:00	0.22	1.56	1.58	7.98	0
8/18/2009 1:00	0.19	2.45	2.46	4.35	0
8/18/2009 2:00	0.13	2.86	2.87	2.69	0.016
8/18/2009 3:00	0.09	2.93	2.93	1.74	0.048
8/18/2009 4:00	0.07	2.75	2.75	1.47	0.111
8/18/2009 5:00	0.1	2.44	2.44	2.4	0.095
8/18/2009 6:00	0.21	2.11	2.12	5.6	0.106
8/18/2009 7:00	0.42	1.95	1.99	12.19	0.085
8/18/2009 8:00	0.78	2.14	2.28	20.13	0.085
8/18/2009 9:00	1.32	2.74	3.04	25.75	0.079
8/18/2009 10:00	2.01	3.3	3.87	31.37	0.063
8/18/2009 11:00	2.84	3.27	4.33	40.96	0.079
8/18/2009 12:00	4.08	1.24	4.27	73.15	0.069
8/18/2009 13:00	4.55	-0.03	4.55	90.32	0.032
8/18/2009 14:00	4.81	-1.05	4.93	102.34	0.122
8/18/2009 15:00	4.88	-1.87	5.23	110.97	0.111
8/18/2009 16:00	4.74	-2.53	5.37	118.08	0.106
8/18/2009 17:00	4.33	-3.06	5.3	125.27	0.079
8/18/2009 18:00	3.68	-3.51	5.08	133.63	0.201
8/18/2009 19:00	2.97	-3.8	4.82	141.96	0.296
8/18/2009 20:00	2.45	-3.85	4.56	147.58	0.307
8/18/2009 21:00	2.27	-3.6	4.26	147.8	0.344
8/18/2009 22:00	2.34	-3.07	3.86	142.67	0.254
8/18/2009 23:00	2.49	-2.28	3.37	132.52	0.254
8/19/2009 0:00	2	-1.73	2.64	130.91	0.169
8/19/2009 1:00	1.96	-1.32	2.37	123.82	0.164
8/19/2009 2:00	2.07	-0.81	2.22	111.32	0.201
8/19/2009 3:00	2.27	-0.26	2.28	96.47	0.159
8/19/2009 4:00	2.52	0.26	2.53	84.12	0.159
8/19/2009 5:00	2.77	0.66	2.85	76.66	0.159
8/19/2009 6:00	2.99	0.89	3.12	73.46	0.164
8/19/2009 7:00	3.1	1.03	3.27	71.53	0.132
8/19/2009 8:00	3.02	1.22	3.26	68.06	0.127
8/19/2009 9:00	2.72	1.51	3.11	60.97	0.106
8/19/2009 10:00	2.31	1.81	2.93	51.84	0.101
8/19/2009 11:00	1.94	1.98	2.77	44.29	0.085
8/19/2009 12:00	0.97	2.55	2.73	20.8	0.053
8/19/2009 13:00	1.18	2.35	2.63	26.7	0.026
8/19/2009 14:00	1.78	1.89	2.6	43.21	0.037
8/19/2009 15:00	2.55	1.33	2.88	62.42	0
8/19/2009 16:00	3.17	0.89	3.3	74.26	0.011
8/19/2009 17:00	3.3	0.83	3.4	75.8	0.005
8/19/2009 18:00	2.71	1.3	3.01	64.44	0
8/19/2009 19:00	1.74	1.99	2.64	41.05	0
8/19/2009 20:00	0.81	2.52	2.65	17.85	0
8/19/2009 21:00	0.27	2.58	2.6	5.93	0.042
8/19/2009 22:00	-0.04	2.33	2.33	358.97	0.085
8/19/2009 23:00	-0.39	2.02	2.06	349.13	0.053
8/20/2009 0:00	-1.46	2.43	2.83	328.97	0.101
8/20/2009 1:00	-1.85	2.05	2.76	318.03	0.196
8/20/2009 2:00	-2.06	1.82	2.75	311.4	0.339
8/20/2009 3:00	-2.2	1.67	2.76	307.21	0.55
8/20/2009 4:00	-2.41	1.58	2.88	303.21	0.513
8/20/2009 5:00	-2.87	1.52	3.25	297.96	0.661
8/20/2009 6:00	-3.67	1.45	3.94	291.56	0.683
8/20/2009 7:00	-4.52	1.14	4.66	284.11	0.873
8/20/2009 8:00	-5.08	0.33	5.09	273.75	0.746
8/20/2009 9:00	-5.09	-1.07	5.2	258.09	0.751
8/20/2009 10:00	-4.86	-2.61	5.51	241.75	0.942
8/20/2009 11:00	-4.78	-3.65	6.02	232.65	0.937
8/20/2009 12:00	-4.87	2.11	5.3	293.4	0.921
8/20/2009 13:00	-2.66	3.38	4.31	321.8	0.894
8/20/2009 14:00	-0.62	4.42	4.47	352	0.767
8/20/2009 15:00	1.12	5.18	5.3	12.26	0.577
8/20/2009 16:00	2.29	5.55	6.01	22.44	0.365
8/20/2009 17:00	2.56	5.44	6.02	25.2	0.328
8/20/2009 18:00	1.8	4.8	5.13	20.53	0.423
8/20/2009 19:00	0.63	3.8	3.85	9.38	0.28
8/20/2009 20:00	-0.14	2.65	2.65	357.02	0.259
8/20/2009 21:00	0.07	1.58	1.58	2.67	0.138
8/20/2009 22:00	0.88	0.77	1.17	48.56	0.011
8/20/2009 23:00	1.64	0.41	1.69	75.81	0.085
8/21/2009 0:00	2.33	2.11	3.14	47.9	0.169
8/21/2009 1:00	1.33	2.95	3.24	24.27	0.201
8/21/2009 2:00	0.84	3.47	3.57	13.63	0.217
8/21/2009 3:00	0.73	3.75	3.82	11.03	0.381
8/21/2009 4:00	0.84	3.89	3.98	12.22	0.392
8/21/2009 5:00	1.02	4.01	4.14	14.22	0.254
8/21/2009 6:00	1.12	4.21	4.36	14.95	0.259
8/21/2009 7:00	1.16	4.45	4.6	14.55	0.238
8/21/2009 8:00	1.13	4.69	4.83	13.59	0.36
8/21/2009 9:00	1.07	4.91	5.02	12.35	0.243
8/21/2009 10:00	0.95	5.2	5.28	10.37	0.249
8/21/2009 11:00	0.73	5.69	5.73	7.3	0.259
8/21/2009 12:00	1.24	5.87	6	11.97	0.444
8/21/2009 13:00	1.57	5.88	6.09	14.98	0.492
8/21/2009 14:00	2.11	5.48	5.87	21.09	0.429
8/21/2009 15:00	2.76	4.73	5.48	30.25	0.513
8/21/2009 16:00	3.38	3.75	5.05	41.99	0.312
8/21/2009 17:00	3.79	2.61	4.61	55.43	0.27
8/21/2009 18:00	3.92	1.42	4.17	70.12	0.116
8/21/2009 19:00	3.91	0.24	3.91	86.5	0.312
8/21/2009 20:00	3.96	-0.85	4.05	102.06	0.175
8/21/2009 21:00	4.22	-1.78	4.58	112.91	0.048
8/21/2009 22:00	4.51	-2.61	5.21	120.04	0.09
8/21/2009 23:00	4.58	-3.37	5.69	126.39	0.101
8/22/2009 0:00	4.25	-3.78	5.68	131.65	0.418
8/22/2009 1:00	3.87	-4.35	5.82	138.38	0.677
8/22/2009 2:00	3.56	-4.42	5.67	141.14	0.746
8/22/2009 3:00	3.29	-4.14	5.29	141.47	0.73
8/22/2009 4:00	3.03	-3.72	4.8	140.78	0.571
8/22/2009 5:00	2.73	-3.37	4.34	140.99	0.661
8/22/2009 6:00	2.36	-3.26	4.02	144.14	0.481
8/22/2009 7:00	1.97	-3.37	3.9	149.69	0.19
8/22/2009 8:00	1.63	-3.6	3.95	155.68	0.106
8/22/2009 9:00	1.36	-3.89	4.12	160.71	0.143
8/22/2009 10:00	1.04	-4.17	4.3	166.05	0.159
8/22/2009 11:00	0.47	-4.38	4.41	173.84	0.122
8/22/2009 12:00	-0.31	-4.13	4.14	184.29	0.132
8/22/2009 13:00	-0.91	-4.5	4.59	191.49	0.164
8/22/2009 14:00	-1.43	-4.75	4.96	196.77	0.106
8/22/2009 15:00	-1.8	-4.9	5.22	200.12	0.148
8/22/2009 16:00	-1.83	-4.93	5.26	200.31	0.185
8/22/2009 17:00	-1.32	-4.85	5.03	195.24	0.153
8/22/2009 18:00	-0.21	-4.65	4.66	182.6	0.111
8/22/2009 19:00	1.06	-4.32	4.44	166.27	0.143
8/22/2009 20:00	1.9	-3.82	4.27	153.59	0.185
8/22/2009 21:00	1.9	-3.18	3.7	149.14	0.222
8/22/2009 22:00	1.31	-2.56	2.88	152.97	0.148
8/22/2009 23:00	0.53	-2.18	2.25	166.25	0.106
8/23/2009 0:00	-0.69	-2.46	2.56	195.65	0.085
8/23/2009 1:00	-1.07	-2.12	2.37	206.91	0.095
8/23/2009 2:00	-1.3	-2.01	2.39	212.96	0.069
8/23/2009 3:00	-1.42	-2.06	2.5	214.49	0.042
8/23/2009 4:00	-1.48	-2.19	2.64	214.16	0.032
8/23/2009 5:00	-1.57	-2.29	2.78	214.55	0.026
8/23/2009 6:00	-1.73	-2.29	2.87	217.15	0.005
8/23/2009 7:00	-1.91	-2.22	2.93	220.76	0
8/23/2009 8:00	-2.04	-2.13	2.95	223.73	0
8/23/2009 9:00	-2.04	-2.06	2.9	224.68	0
8/23/2009 10:00	-1.87	-2.02	2.75	222.85	0
8/23/2009 11:00	-1.48	-1.98	2.48	216.83	0
8/23/2009 12:00	-0.86	-2.1	2.26	202.22	0
8/23/2009 13:00	-0.36	-2.21	2.24	189.15	0
8/23/2009 14:00	0.18	-2.04	2.04	175	0
8/23/2009 15:00	0.71	-1.68	1.83	157.12	0.005
8/23/2009 16:00	1.21	-1.29	1.77	136.82	0
8/23/2009 17:00	1.65	-1	1.93	121.31	0
8/23/2009 18:00	2	-0.93	2.2	115.01	0.005
8/23/2009 19:00	2.18	-1.01	2.4	114.82	0.026
8/23/2009 20:00	2.14	-1.13	2.42	117.95	0.011
8/23/2009 21:00	1.82	-1.22	2.19	123.72	0.016
8/23/2009 22:00	1.35	-1.24	1.83	132.56	0.037
8/23/2009 23:00	0.86	-1.2	1.47	144.43	0.011
8/24/2009 0:00	0.72	-0.55	0.91	127.73	0.005
8/24/2009 1:00	0.69	0.27	0.74	68.76	0
8/24/2009 2:00	0.76	1.1	1.34	34.45	0
8/24/2009 3:00	0.87	1.89	2.08	24.68	0
8/24/2009 4:00	0.99	2.54	2.73	21.35	0.032
8/24/2009 5:00	1.1	2.98	3.18	20.33	0.042
8/24/2009 6:00	1.16	3.14	3.35	20.26	0.026
8/24/2009 7:00	1.11	3.1	3.29	19.65	0.026
8/24/2009 8:00	0.89	2.97	3.1	16.67	0.032
8/24/2009 9:00	0.49	2.83	2.87	9.88	0.042
8/24/2009 10:00	0.09	2.69	2.69	1.92	0.074
8/24/2009 11:00	-0.1	2.53	2.53	357.63	0.111
8/24/2009 12:00	0.79	1.96	2.12	21.97	0.159
8/24/2009 13:00	1.32	1.54	2.03	40.49	0.153
8/24/2009 14:00	1.74	1.06	2.04	58.59	0.063
8/24/2009 15:00	2.06	0.63	2.15	73.07	0.011
8/24/2009 16:00	2.24	0.43	2.28	79.15	0
8/24/2009 17:00	2.28	0.7	2.39	72.93	0
8/24/2009 18:00	2.16	1.54	2.66	54.56	0
8/24/2009 19:00	1.94	2.57	3.22	37.01	0
8/24/2009 20:00	1.66	3.29	3.68	26.73	0
8/24/2009 21:00	1.36	3.34	3.61	22.16	0.021
8/24/2009 22:00	1.04	2.98	3.16	19.22	0.09
8/24/2009 23:00	0.65	2.59	2.67	14.18	0.153
8/25/2009 0:00	0.15	3.17	3.17	2.67	0.169
8/25/2009 1:00	-0.4	2.79	2.82	351.8	0.19
8/25/2009 2:00	-0.64	2.64	2.72	346.42	0.27
8/25/2009 3:00	-0.63	2.65	2.72	346.65	0.354
8/25/2009 4:00	-0.45	2.74	2.77	350.62	0.381
8/25/2009 5:00	-0.19	2.83	2.83	356.13	0.46
8/25/2009 6:00	0.08	2.86	2.86	1.68	0.27
8/25/2009 7:00	0.35	2.88	2.9	6.85	0.138
8/25/2009 8:00	0.58	2.96	3.01	11.03	0.217
8/25/2009 9:00	0.78	3.16	3.25	13.89	0.381
8/25/2009 10:00	1.05	3.51	3.66	16.72	0.598
8/25/2009 11:00	1.51	4.02	4.3	20.6	0.64
8/25/2009 12:00	3.74	5.62	6.75	33.61	0.624
8/25/2009 13:00	4.95	6.04	7.81	39.35	0.354
8/25/2009 14:00	5.6	6.15	8.32	42.33	0.238
8/25/2009 15:00	5.83	5.98	8.35	44.3	0.354
8/25/2009 16:00	5.8	5.51	8	46.49	0.503
8/25/2009 17:00	5.7	4.76	7.43	50.17	0.481
8/25/2009 18:00	5.66	3.72	6.77	56.68	0.296
8/25/2009 19:00	5.6	2.43	6.1	66.5	0.487
8/25/2009 20:00	5.4	0.94	5.48	80.1	0.492
8/25/2009 21:00	4.97	-0.66	5.01	97.56	0.492
8/25/2009 22:00	4.37	-2.06	4.83	115.21	0.381
8/25/2009 23:00	3.67	-2.88	4.66	128.11	0.534
8/26/2009 0:00	3.46	-2.36	4.18	124.26	0.582
8/26/2009 1:00	2.8	-2.19	3.55	127.99	0.614
8/26/2009 2:00	2.3	-2.11	3.12	132.5	0.476
8/26/2009 3:00	1.92	-2.1	2.85	137.53	0.481
8/26/2009 4:00	1.63	-2.14	2.68	142.68	0.444
8/26/2009 5:00	1.38	-2.19	2.59	147.67	0.317
8/26/2009 6:00	1.15	-2.24	2.52	152.72	0.217
8/26/2009 7:00	0.9	-2.31	2.48	158.7	0.185
8/26/2009 8:00	0.59	-2.44	2.52	166.42	0.132
8/26/2009 9:00	0.21	-2.65	2.65	175.41	0.122
8/26/2009 10:00	-0.13	-2.81	2.82	182.66	0.095
8/26/2009 11:00	-0.31	-2.82	2.84	186.27	0.074
8/26/2009 12:00	-0.88	-2.24	2.4	201.35	0.058
8/26/2009 13:00	-0.7	-2.08	2.19	198.52	0.021
8/26/2009 14:00	-0.25	-2.12	2.13	186.67	0.005
8/26/2009 15:00	0.37	-2.29	2.32	170.74	0
8/26/2009 16:00	1.07	-2.53	2.75	157.03	0
8/26/2009 17:00	1.76	-2.79	3.3	147.7	0.011
8/26/2009 18:00	2.35	-2.99	3.8	141.85	0.048
8/26/2009 19:00	2.71	-3.03	4.07	138.17	0.074
8/26/2009 20:00	2.76	-2.83	3.95	135.75	0.069
8/26/2009 21:00	2.43	-2.36	3.39	134.09	0.106
8/26/2009 22:00	1.93	-1.85	2.67	133.83	0.116
8/26/2009 23:00	1.49	-1.62	2.2	137.34	0.132
8/27/2009 0:00	1.93	-2.45	3.12	141.78	0.132
8/27/2009 1:00	1.43	-2.51	2.89	150.31	0.175
8/27/2009 2:00	0.79	-2.54	2.66	162.72	0.132
8/27/2009 3:00	0.09	-2.53	2.53	177.98	0.143
8/27/2009 4:00	-0.54	-2.48	2.54	192.2	0.095
8/27/2009 5:00	-0.94	-2.4	2.58	201.45	0.037
8/27/2009 6:00	-1.04	-2.27	2.5	204.7	0.048
8/27/2009 7:00	-1.01	-2.06	2.29	206.25	0.127
8/27/2009 8:00	-1.09	-1.72	2.04	212.46	0.132
8/27/2009 9:00	-1.44	-1.23	1.89	229.58	0.111
8/27/2009 10:00	-1.89	-0.6	1.99	252.32	0.254
8/27/2009 11:00	-2.22	0.11	2.22	272.75	0.265
8/27/2009 12:00	-1.81	0.94	2.04	297.34	0.317
8/27/2009 13:00	-1.47	1.52	2.12	315.9	0.249
8/27/2009 14:00	-1.12	2.07	2.35	331.47	0.19
8/27/2009 15:00	-0.79	2.56	2.68	342.92	0.138
8/27/2009 16:00	-0.48	2.99	3.03	350.92	0.079
8/27/2009 17:00	-0.22	3.37	3.38	356.33	0.053
8/27/2009 18:00	-0.02	3.67	3.67	359.67	0.016
8/27/2009 19:00	0.07	3.79	3.8	1.02	0.011
8/27/2009 20:00	0.01	3.63	3.63	0.1	0
8/27/2009 21:00	-0.22	3.12	3.13	355.91	0
8/27/2009 22:00	-0.53	2.48	2.53	347.86	0.005
8/27/2009 23:00	-0.81	1.97	2.13	337.64	0.032
8/28/2009 0:00	-0.85	2.54	2.68	341.44	0.106
8/28/2009 1:00	-0.99	2.24	2.45	336.17	0.196
8/28/2009 2:00	-1.06	2.04	2.29	332.58	0.185
8/28/2009 3:00	-1.09	1.9	2.19	330.21	0.164
8/28/2009 4:00	-1.12	1.77	2.09	327.54	0.085
8/28/2009 5:00	-1.22	1.58	1.99	322.36	0.063
8/28/2009 6:00	-1.39	1.29	1.9	312.86	0.037
8/28/2009 7:00	-1.61	0.99	1.89	301.57	0.011
8/28/2009 8:00	-1.8	0.77	1.96	293.19	0.005
8/28/2009 9:00	-1.92	0.72	2.05	290.68	0.005
8/28/2009 10:00	-1.96	0.83	2.13	293.02	0
8/28/2009 11:00	-1.95	1.07	2.23	298.68	0
8/28/2009 12:00	-2.21	1.57	2.71	305.31	0.011
8/28/2009 13:00	-2.25	2.18	3.13	314.18	0.069
8/28/2009 14:00	-2.52	2.61	3.63	315.98	0.058
8/28/2009 15:00	-2.94	2.88	4.12	314.4	0.058
8/28/2009 16:00	-3.39	3.04	4.56	311.87	0.058
8/28/2009 17:00	-3.77	3.15	4.91	309.93	0.053
8/28/2009 18:00	-3.96	3.24	5.12	309.29	0.085
8/28/2009 19:00	-3.89	3.19	5.03	309.34	0.143
8/28/2009 20:00	-3.49	2.86	4.52	309.31	0.312
8/28/2009 21:00	-2.77	2.19	3.53	308.33	0.296
8/28/2009 22:00	-2.04	1.45	2.5	305.4	0.323
8/28/2009 23:00	-1.7	1	1.98	300.48	0.339
8/29/2009 0:00	-2.93	1.11	3.14	290.75	0.307
8/29/2009 1:00	-3.21	0.93	3.34	286.09	0.302
8/29/2009 2:00	-3.55	0.81	3.64	282.88	0.302
8/29/2009 3:00	-3.91	0.74	3.98	280.69	0.291
8/29/2009 4:00	-4.24	0.68	4.29	279.17	0.349
8/29/2009 5:00	-4.47	0.63	4.51	278	0.45
8/29/2009 6:00	-4.56	0.54	4.6	276.77	0.524
8/29/2009 7:00	-4.53	0.35	4.55	274.43	0.529
8/29/2009 8:00	-4.4	-0.03	4.4	269.65	0.434
8/29/2009 9:00	-4.2	-0.63	4.25	261.47	0.397
8/29/2009 10:00	-4	-1.3	4.21	251.94	0.36
8/29/2009 11:00	-3.87	-1.85	4.29	244.48	0.36
8/29/2009 12:00	-5.09	-2.24	5.56	246.2	0.349
8/29/2009 13:00	-4.75	-2.91	5.58	238.5	0.286
8/29/2009 14:00	-4.34	-3.47	5.56	231.33	0.28
8/29/2009 15:00	-3.89	-3.92	5.53	224.75	0.354
8/29/2009 16:00	-3.48	-4.24	5.49	219.36	0.476
8/29/2009 17:00	-3.2	-4.41	5.45	215.96	0.455
8/29/2009 18:00	-3.09	-4.42	5.39	214.94	0.392
8/29/2009 19:00	-3.02	-4.35	5.3	214.76	0.37
8/29/2009 20:00	-2.82	-4.3	5.15	213.26	0.381
8/29/2009 21:00	-2.37	-4.33	4.94	208.69	0.497
8/29/2009 22:00	-1.74	-4.34	4.68	201.88	0.524
8/29/2009 23:00	-1.07	-4.19	4.32	194.28	0.381
8/30/2009 0:00	-1.1	-4.33	4.47	194.25	0.434
8/30/2009 1:00	-0.48	-3.79	3.82	187.21	0.376
8/30/2009 2:00	0.01	-3.49	3.49	179.91	0.302
8/30/2009 3:00	0.36	-3.35	3.37	173.81	0.222
8/30/2009 4:00	0.59	-3.3	3.35	169.8	0.143
8/30/2009 5:00	0.7	-3.26	3.33	167.94	0.153
8/30/2009 6:00	0.68	-3.15	3.23	167.9	0.291
8/30/2009 7:00	0.57	-3.01	3.07	169.27	0.36
8/30/2009 8:00	0.43	-2.88	2.91	171.6	0.376
8/30/2009 9:00	0.29	-2.79	2.81	174.13	0.238
8/30/2009 10:00	0.23	-2.82	2.82	175.41	0.222
8/30/2009 11:00	0.32	-3.01	3.03	174.02	0.138
8/30/2009 12:00	0.6	-4.32	4.36	172.14	0.132
8/30/2009 13:00	1.03	-4.43	4.55	166.9	0.106
8/30/2009 14:00	1.64	-4.48	4.77	159.88	0.153
8/30/2009 15:00	2.34	-4.47	5.05	152.34	0.222
8/30/2009 16:00	3.09	-4.49	5.45	145.46	0.175
8/30/2009 17:00	3.82	-4.6	5.99	140.28	0.28
8/30/2009 18:00	4.47	-4.84	6.59	137.26	0.365
8/30/2009 19:00	4.83	-4.95	6.92	135.74	0.46
8/30/2009 20:00	4.65	-4.64	6.57	134.9	0.534
8/30/2009 21:00	3.84	-3.72	5.35	134.11	0.513
8/30/2009 22:00	2.78	-2.6	3.81	133.1	0.455
8/30/2009 23:00	1.99	-1.8	2.68	132.17	0.381
8/31/2009 0:00	2.77	-2.22	3.55	128.7	0.259
8/31/2009 1:00	2.81	-1.98	3.44	125.11	0.222
8/31/2009 2:00	2.85	-1.68	3.31	120.51	0.148
8/31/2009 3:00	2.88	-1.37	3.19	115.41	0.116
8/31/2009 4:00	2.89	-1.11	3.1	111.06	0.058
8/31/2009 5:00	2.88	-1	3.05	109.12	0.011
8/31/2009 6:00	2.84	-1.06	3.03	110.54	0
8/31/2009 7:00	2.78	-1.19	3.02	113.09	0
8/31/2009 8:00	2.71	-1.2	2.97	113.81	0
8/31/2009 9:00	2.64	-0.98	2.82	110.45	0
8/31/2009 10:00	2.56	-0.65	2.64	104.16	0.011
8/31/2009 11:00	2.47	-0.33	2.49	97.68	0.011
8/31/2009 12:00	1.94	-0.04	1.94	91.2	0.021
8/31/2009 13:00	1.98	0.09	1.98	87.3	0.021
8/31/2009 14:00	2.17	0	2.17	89.9	0.016
8/31/2009 15:00	2.45	-0.25	2.46	95.81	0
8/31/2009 16:00	2.76	-0.6	2.82	102.19	0
8/31/2009 17:00	3.03	-0.96	3.18	107.66	0
8/31/2009 18:00	3.2	-1.3	3.45	112.04	0.026
8/31/2009 19:00	3.22	-1.58	3.58	116.12	0.021
8/31/2009 20:00	3.02	-1.81	3.52	120.92	0.005
8/31/2009 21:00	2.6	-1.95	3.25	126.9	0
8/31/2009 22:00	2.12	-1.82	2.79	130.54	0
8/31/2009 23:00	1.8	-1.17	2.14	123.06	0
9/1/2009 0:00	2.1	0.7	2.22	71.46	0
9/1/2009 1:00	2.32	1.85	2.97	51.39	0.005
9/1/2009 2:00	2.41	2.48	3.46	44.14	0.063
9/1/2009 3:00	2.4	2.73	3.63	41.38	0.132
9/1/2009 4:00	2.35	2.75	3.61	40.49	0.217
9/1/2009 5:00	2.3	2.73	3.57	40.11	0.217
9/1/2009 6:00	2.3	2.81	3.63	39.33	0.254
9/1/2009 7:00	2.27	2.89	3.67	38.11	0.222
9/1/2009 8:00	2.09	2.84	3.53	36.41	0.18
9/1/2009 9:00	1.73	2.56	3.09	34.09	0.206
9/1/2009 10:00	1.34	2.13	2.52	32.26	0.196
9/1/2009 11:00	1.16	1.69	2.05	34.49	0.111
9/1/2009 12:00	1.66	1.2	2.05	54.12	0.037
9/1/2009 13:00	2.02	0.86	2.19	67.01	0.005
9/1/2009 14:00	2.51	0.44	2.54	80.08	0.005
9/1/2009 15:00	3.03	-0.01	3.03	90.26	0.005
9/1/2009 16:00	3.47	-0.46	3.5	97.58	0
9/1/2009 17:00	3.69	-0.86	3.79	103.19	0
9/1/2009 18:00	3.59	-1.19	3.78	108.25	0
9/1/2009 19:00	3.22	-1.4	3.51	113.43	0
9/1/2009 20:00	2.63	-1.47	3.02	119.16	0
9/1/2009 21:00	1.93	-1.37	2.37	125.35	0
9/1/2009 22:00	1.31	-1.01	1.65	127.71	0
9/1/2009 23:00	0.99	-0.29	1.03	106.6	0
9/2/2009 0:00	1.36	1.27	1.86	46.95	0
9/2/2009 1:00	1.6	2.32	2.82	34.65	0
9/2/2009 2:00	1.75	2.85	3.35	31.57	0
9/2/2009 3:00	1.82	3.01	3.52	31.2	0.037
9/2/2009 4:00	1.84	2.97	3.5	31.68	0.079
9/2/2009 5:00	1.83	2.96	3.48	31.71	0.127
9/2/2009 6:00	1.81	3.1	3.59	30.32	0.122
9/2/2009 7:00	1.73	3.27	3.7	27.95	0.132
9/2/2009 8:00	1.51	3.26	3.59	24.92	0.132
9/2/2009 9:00	1.12	2.93	3.14	21	0.101
9/2/2009 10:00	0.75	2.41	2.52	17.33	0.079
9/2/2009 11:00	0.63	1.88	1.98	18.45	0.079
9/2/2009 12:00	1.43	1.72	2.23	39.73	0.069
9/2/2009 13:00	1.85	1.42	2.33	52.52	0.026
9/2/2009 14:00	2.2	1.09	2.45	63.68	0.005
9/2/2009 15:00	2.47	0.76	2.59	72.97	0
9/2/2009 16:00	2.67	0.48	2.71	79.88	0
9/2/2009 17:00	2.78	0.3	2.8	83.89	0
9/2/2009 18:00	2.81	0.25	2.82	84.87	0
9/2/2009 19:00	2.74	0.28	2.76	84.12	0
9/2/2009 20:00	2.56	0.31	2.58	83.13	0
9/2/2009 21:00	2.28	0.29	2.29	82.65	0
9/2/2009 22:00	1.98	0.37	2.02	79.33	0
9/2/2009 23:00	1.8	0.73	1.94	68.04	0
9/3/2009 0:00	2.11	2.04	2.93	45.95	0
9/3/2009 1:00	2.27	2.5	3.38	42.31	0
9/3/2009 2:00	2.39	2.58	3.52	42.82	0
9/3/2009 3:00	2.45	2.43	3.45	45.29	0
9/3/2009 4:00	2.41	2.21	3.27	47.48	0.016
9/3/2009 5:00	2.24	2.14	3.1	46.28	0.079
9/3/2009 6:00	1.93	2.36	3.04	39.31	0.106
9/3/2009 7:00	1.52	2.68	3.08	29.64	0.09
9/3/2009 8:00	1.11	2.88	3.08	21.02	0.063
9/3/2009 9:00	0.74	2.77	2.87	15.04	0.053
9/3/2009 10:00	0.49	2.4	2.45	11.66	0.048
9/3/2009 11:00	0.41	1.86	1.91	12.41	0.021
9/3/2009 12:00	0.46	0.82	0.94	29.12	0
9/3/2009 13:00	0.77	0.3	0.82	68.66	0
9/3/2009 14:00	1.27	-0.11	1.28	94.78	0
9/3/2009 15:00	1.86	-0.44	1.91	103.21	0
9/3/2009 16:00	2.42	-0.75	2.53	107.16	0
9/3/2009 17:00	2.81	-1.09	3.02	111.26	0
9/3/2009 18:00	2.94	-1.51	3.3	117.24	0
9/3/2009 19:00	2.79	-1.94	3.4	124.86	0
9/3/2009 20:00	2.38	-2.3	3.31	133.99	0
9/3/2009 21:00	1.77	-2.51	3.07	144.75	0
9/3/2009 22:00	1.15	-2.49	2.74	155.26	0
9/3/2009 23:00	0.74	-2.18	2.3	161.27	0
9/4/2009 0:00	0.7	-1.07	1.28	146.83	0.005
9/4/2009 1:00	0.69	-0.5	0.85	126.07	0.011
9/4/2009 2:00	0.82	-0.18	0.84	102.67	0
9/4/2009 3:00	1.01	-0.08	1.02	94.29	0.005
9/4/2009 4:00	1.15	-0.14	1.16	96.71	0.005
9/4/2009 5:00	1.09	-0.32	1.14	106.5	0.011
9/4/2009 6:00	0.75	-0.59	0.95	128.22	0.026
9/4/2009 7:00	0.26	-0.85	0.89	162.79	0.026
9/4/2009 8:00	-0.18	-1.02	1.03	189.8	0.011
9/4/2009 9:00	-0.42	-1.02	1.11	202.41	0
9/4/2009 10:00	-0.48	-0.9	1.02	207.97	0
9/4/2009 11:00	-0.38	-0.7	0.8	208.58	0
9/4/2009 12:00	0.03	0.28	0.28	5.42	0.005
9/4/2009 13:00	0.24	0.24	0.34	45.65	0.021
9/4/2009 14:00	0.76	-0.22	0.79	106.31	0.016
9/4/2009 15:00	1.43	-0.93	1.71	123.07	0.005
9/4/2009 16:00	2.06	-1.67	2.65	129.06	0
9/4/2009 17:00	2.41	-2.19	3.25	132.28	0.011
9/4/2009 18:00	2.35	-2.33	3.3	134.74	0.011
9/4/2009 19:00	2.03	-2.17	2.97	136.83	0.011
9/4/2009 20:00	1.7	-1.86	2.52	137.66	0.026
9/4/2009 21:00	1.52	-1.56	2.18	135.65	0.026
9/4/2009 22:00	1.43	-1.31	1.94	132.47	0.026
9/4/2009 23:00	1.28	-1.16	1.73	132.12	0.037
9/5/2009 0:00	0.62	-1.6	1.72	158.81	0.037
9/5/2009 1:00	0.23	-1.9	1.91	173.14	0.016
9/5/2009 2:00	-0.01	-1.86	1.86	180.21	0.011
9/5/2009 3:00	-0.13	-1.6	1.61	184.67	0.005
9/5/2009 4:00	-0.2	-1.25	1.26	189.14	0
9/5/2009 5:00	-0.28	-0.94	0.98	196.47	0
9/5/2009 6:00	-0.41	-0.79	0.89	207.31	0
9/5/2009 7:00	-0.57	-0.77	0.96	216.63	0
9/5/2009 8:00	-0.73	-0.8	1.08	222.08	0
9/5/2009 9:00	-0.84	-0.84	1.19	225.16	0
9/5/2009 10:00	-0.9	-0.8	1.21	228.38	0
9/5/2009 11:00	-0.88	-0.61	1.07	235.03	0
9/5/2009 12:00	0.03	-0.39	0.39	175.93	0
9/5/2009 13:00	0.15	-0.17	0.23	139.51	0
9/5/2009 14:00	0.11	0.03	0.11	75.88	0
9/5/2009 15:00	-0.04	0.22	0.23	350.72	0
9/5/2009 16:00	-0.2	0.43	0.47	335.05	0
9/5/2009 17:00	-0.29	0.66	0.72	336.55	0
9/5/2009 18:00	-0.24	0.94	0.97	345.41	0
9/5/2009 19:00	-0.16	1.24	1.25	352.66	0
9/5/2009 20:00	-0.16	1.57	1.58	354.01	0
9/5/2009 21:00	-0.35	1.9	1.93	349.69	0
9/5/2009 22:00	-0.63	2.21	2.3	344.01	0
9/5/2009 23:00	-0.92	2.46	2.62	339.55	0
9/6/2009 0:00	-0.97	2.38	2.57	337.8	0
9/6/2009 1:00	-1.25	2.31	2.63	331.55	0
9/6/2009 2:00	-1.5	2.21	2.67	325.88	0.005
9/6/2009 3:00	-1.69	2.07	2.67	320.78	0.021
9/6/2009 4:00	-1.79	1.88	2.6	316.39	0.032
9/6/2009 5:00	-1.76	1.63	2.4	312.74	0.011
9/6/2009 6:00	-1.59	1.31	2.06	309.59	0
9/6/2009 7:00	-1.4	1.03	1.74	306.44	0
9/6/2009 8:00	-1.37	0.92	1.65	303.79	0.005
9/6/2009 9:00	-1.6	1.05	1.92	303.22	0.026
9/6/2009 10:00	-1.93	1.36	2.36	305.23	0.042
9/6/2009 11:00	-2.09	1.73	2.72	309.61	0.111
9/6/2009 12:00	-1.28	2.19	2.54	329.71	0.159
9/6/2009 13:00	-0.91	2.5	2.66	340.01	0.217
9/6/2009 14:00	-0.45	2.67	2.7	350.35	0.138
9/6/2009 15:00	0.03	2.71	2.71	0.69	0.074
9/6/2009 16:00	0.48	2.68	2.72	10.17	0.042
9/6/2009 17:00	0.82	2.63	2.75	17.42	0.005
9/6/2009 18:00	1	2.57	2.76	21.29	0.005
9/6/2009 19:00	1	2.51	2.7	21.67	0
9/6/2009 20:00	0.79	2.39	2.52	18.33	0
9/6/2009 21:00	0.4	2.22	2.25	10.21	0
9/6/2009 22:00	-0.1	2.03	2.03	357.25	0.016
9/6/2009 23:00	-0.59	1.91	2	342.84	0.011
9/7/2009 0:00	-0.64	2.02	2.12	342.33	0.011
9/7/2009 1:00	-0.87	2.04	2.22	337.03	0.101
9/7/2009 2:00	-1.01	2	2.24	333.28	0.127
9/7/2009 3:00	-1.08	1.9	2.19	330.52	0.132
9/7/2009 4:00	-1.08	1.77	2.07	328.59	0.111
9/7/2009 5:00	-1.02	1.6	1.9	327.54	0.09
9/7/2009 6:00	-0.91	1.43	1.69	327.5	0.058
9/7/2009 7:00	-0.81	1.31	1.54	328.32	0.026
9/7/2009 8:00	-0.8	1.34	1.56	329.37	0.037
9/7/2009 9:00	-0.9	1.56	1.8	330.04	0.032
9/7/2009 10:00	-1	1.83	2.08	331.41	0.021
9/7/2009 11:00	-0.94	1.99	2.2	334.87	0.032
9/7/2009 12:00	-0.58	1.69	1.79	340.94	0.032
9/7/2009 13:00	-0.15	1.62	1.63	354.61	0.032
9/7/2009 14:00	0.4	1.43	1.49	15.71	0.011
9/7/2009 15:00	1	1.15	1.53	41.06	0
9/7/2009 16:00	1.54	0.78	1.73	63.14	0
9/7/2009 17:00	1.91	0.32	1.93	80.39	0
9/7/2009 18:00	2.02	-0.2	2.03	95.73	0
9/7/2009 19:00	1.93	-0.72	2.06	110.38	0
9/7/2009 20:00	1.69	-1.12	2.03	123.43	0
9/7/2009 21:00	1.39	-1.32	1.92	133.39	0
9/7/2009 22:00	1.07	-1.22	1.62	138.75	0
9/7/2009 23:00	0.77	-0.74	1.06	133.82	0
9/8/2009 0:00	0.51	-0.03	0.51	93.54	0
9/8/2009 1:00	0.09	0.14	0.17	32.99	0
9/8/2009 2:00	-0.14	0.24	0.28	329.46	0
9/8/2009 3:00	-0.25	0.28	0.38	319.09	0
9/8/2009 4:00	-0.27	0.28	0.39	316.13	0
9/8/2009 5:00	-0.28	0.26	0.38	312.6	0
9/8/2009 6:00	-0.32	0.23	0.39	305.22	0
9/8/2009 7:00	-0.38	0.19	0.43	296.47	0
9/8/2009 8:00	-0.45	0.16	0.48	289.21	0
9/8/2009 9:00	-0.51	0.13	0.53	283.86	0
9/8/2009 10:00	-0.53	0.07	0.54	277.29	0
9/8/2009 11:00	-0.48	-0.05	0.48	263.66	0
9/8/2009 12:00	-0.2	-0.66	0.69	196.49	0
9/8/2009 13:00	-0.02	-0.89	0.89	181.43	0
9/8/2009 14:00	0.07	-0.92	0.92	175.88	0
9/8/2009 15:00	0.1	-0.84	0.84	172.85	0
9/8/2009 16:00	0.16	-0.73	0.75	167.47	0
9/8/2009 17:00	0.31	-0.69	0.76	155.73	0
9/8/2009 18:00	0.59	-0.81	1.01	143.74	0
9/8/2009 19:00	0.88	-1.04	1.36	139.88	0
9/8/2009 20:00	0.99	-1.32	1.65	143.18	0
9/8/2009 21:00	0.8	-1.55	1.75	152.83	0
9/8/2009 22:00	0.36	-1.56	1.6	166.95	0
9/8/2009 23:00	-0.23	-1.1	1.13	191.8	0
9/9/2009 0:00	-1.24	-0.6	1.38	244.26	0
9/9/2009 1:00	-1.77	0.2	1.78	276.57	0
9/9/2009 2:00	-2.03	0.72	2.15	289.59	0
9/9/2009 3:00	-2.09	1.02	2.32	295.92	0
9/9/2009 4:00	-2.04	1.16	2.35	299.71	0
9/9/2009 5:00	-1.97	1.25	2.33	302.38	0
9/9/2009 6:00	-1.94	1.32	2.35	304.36	0
9/9/2009 7:00	-1.92	1.36	2.35	305.24	0
9/9/2009 8:00	-1.85	1.27	2.24	304.58	0.005
9/9/2009 9:00	-1.69	1.05	1.99	301.95	0.005
9/9/2009 10:00	-1.53	0.84	1.74	298.96	0.079
9/9/2009 11:00	-1.47	0.84	1.69	299.72	0.069
9/9/2009 12:00	-1.96	1.52	2.48	307.72	0.069
9/9/2009 13:00	-2	2.07	2.88	315.96	0.037
9/9/2009 14:00	-1.7	2.37	2.92	324.37	0
9/9/2009 15:00	-1.2	2.5	2.77	334.37	0.005
9/9/2009 16:00	-0.68	2.54	2.63	344.99	0.011
9/9/2009 17:00	-0.35	2.6	2.62	352.29	0.026
9/9/2009 18:00	-0.35	2.76	2.78	352.73	0.005
9/9/2009 19:00	-0.57	2.94	2.99	349.08	0.005
9/9/2009 20:00	-0.82	3.02	3.13	344.82	0
9/9/2009 21:00	-0.97	2.92	3.08	341.54	0.005
9/9/2009 22:00	-1.08	2.7	2.91	338.27	0.032
9/9/2009 23:00	-1.21	2.46	2.74	333.75	0.063
9/10/2009 0:00	-1.34	2.02	2.42	326.34	0.148
9/10/2009 1:00	-1.73	2.16	2.77	321.2	0.254
9/10/2009 2:00	-1.96	2.25	2.98	318.91	0.222
9/10/2009 3:00	-2.06	2.28	3.07	317.97	0.265
9/10/2009 4:00	-2.09	2.26	3.08	317.18	0.354
9/10/2009 5:00	-2.14	2.18	3.06	315.49	0.434
9/10/2009 6:00	-2.24	2.04	3.03	312.23	0.455
9/10/2009 7:00	-2.32	1.84	2.96	308.33	0.444
9/10/2009 8:00	-2.28	1.58	2.77	304.82	0.392
9/10/2009 9:00	-2.04	1.3	2.42	302.59	0.365
9/10/2009 10:00	-1.72	1.12	2.05	303.05	0.302
9/10/2009 11:00	-1.46	1.17	1.87	308.67	0.243
9/10/2009 12:00	-2.07	2.24	3.04	317.26	0.291
9/10/2009 13:00	-1.78	2.51	3.07	324.61	0.243
9/10/2009 14:00	-1.32	2.68	2.99	333.88	0.116
9/10/2009 15:00	-0.77	2.79	2.89	344.55	0.095
9/10/2009 16:00	-0.29	2.89	2.91	354.27	0.063
9/10/2009 17:00	-0.02	3.07	3.07	359.57	0.069
9/10/2009 18:00	-0.07	3.34	3.34	358.76	0.074
9/10/2009 19:00	-0.34	3.54	3.55	354.45	0.09
9/10/2009 20:00	-0.69	3.45	3.52	348.64	0.101
9/10/2009 21:00	-1	2.95	3.12	341.25	0.111
9/10/2009 22:00	-1.24	2.25	2.57	331.04	0.153
9/10/2009 23:00	-1.42	1.64	2.17	319.2	0.153
9/11/2009 0:00	-1.52	1.28	1.99	309.96	0.159
9/11/2009 1:00	-1.74	1.36	2.21	308.07	0.275
9/11/2009 2:00	-1.92	1.39	2.37	305.97	0.296
9/11/2009 3:00	-2.06	1.39	2.49	303.89	0.323
9/11/2009 4:00	-2.17	1.37	2.57	302.27	0.376
9/11/2009 5:00	-2.25	1.39	2.65	301.63	0.365
9/11/2009 6:00	-2.31	1.45	2.72	302.2	0.296
9/11/2009 7:00	-2.3	1.5	2.75	303.16	0.286
9/11/2009 8:00	-2.21	1.47	2.66	303.58	0.275
9/11/2009 9:00	-2.03	1.31	2.42	302.76	0.275
9/11/2009 10:00	-1.83	1.12	2.15	301.47	0.333
9/11/2009 11:00	-1.71	1.05	2	301.53	0.365
9/11/2009 12:00	-2.18	1.47	2.63	304.01	0.423
9/11/2009 13:00	-1.98	1.44	2.45	306.09	0.365
9/11/2009 14:00	-1.88	1.69	2.52	311.99	0.222
9/11/2009 15:00	-1.83	2.09	2.78	318.75	0.09
9/11/2009 16:00	-1.83	2.49	3.09	323.64	0.048
9/11/2009 17:00	-1.84	2.69	3.26	325.66	0.032
9/11/2009 18:00	-1.83	2.6	3.18	324.84	0.005
9/11/2009 19:00	-1.74	2.35	2.93	323.53	0.016
9/11/2009 20:00	-1.51	2.19	2.66	325.48	0.026
9/11/2009 21:00	-1.11	2.26	2.52	333.88	0.026
9/11/2009 22:00	-0.71	2.46	2.56	343.83	0.016
9/11/2009 23:00	-0.53	2.59	2.65	348.52	0.09
9/12/2009 0:00	-0.63	2.37	2.45	345.15	0.138
9/12/2009 1:00	-0.87	2.52	2.67	340.99	0.196
9/12/2009 2:00	-1.12	2.45	2.69	335.43	0.196
9/12/2009 3:00	-1.36	2.22	2.6	328.59	0.206
9/12/2009 4:00	-1.55	1.96	2.5	321.62	0.19
9/12/2009 5:00	-1.68	1.8	2.46	316.97	0.233
9/12/2009 6:00	-1.72	1.81	2.5	316.59	0.196
9/12/2009 7:00	-1.68	1.88	2.52	318.19	0.143
9/12/2009 8:00	-1.61	1.82	2.43	318.6	0.122
9/12/2009 9:00	-1.5	1.53	2.14	315.46	0.079
9/12/2009 10:00	-1.33	1.14	1.75	310.78	0.042
9/12/2009 11:00	-1.02	0.89	1.35	311.08	0.016
9/12/2009 12:00	-0.31	1.38	1.41	347.39	0.005
9/12/2009 13:00	0.31	1.34	1.37	13.12	0
9/12/2009 14:00	0.92	1.06	1.41	41.06	0
9/12/2009 15:00	1.5	0.61	1.62	68.01	0
9/12/2009 16:00	2.01	0.01	2.01	89.74	0
9/12/2009 17:00	2.42	-0.7	2.52	106.05	0
9/12/2009 18:00	2.7	-1.45	3.06	118.18	0
9/12/2009 19:00	2.83	-2.07	3.5	126.24	0.005
9/12/2009 20:00	2.76	-2.37	3.64	130.58	0.026
9/12/2009 21:00	2.51	-2.21	3.34	131.37	0.011
9/12/2009 22:00	2.18	-1.81	2.83	129.57	0
9/12/2009 23:00	1.93	-1.44	2.41	126.62	0.005
9/13/2009 0:00	1.73	-1.14	2.07	123.56	0.037
9/13/2009 1:00	1.93	-1.31	2.33	124.19	0.095
9/13/2009 2:00	1.98	-1.42	2.44	125.69	0.101
9/13/2009 3:00	1.92	-1.5	2.43	127.97	0.079
9/13/2009 4:00	1.75	-1.53	2.33	131.07	0.021
9/13/2009 5:00	1.52	-1.52	2.15	135.14	0.011
9/13/2009 6:00	1.23	-1.48	1.93	140.46	0.016
9/13/2009 7:00	0.92	-1.44	1.71	147.39	0.026
9/13/2009 8:00	0.64	-1.42	1.56	155.68	0.005
9/13/2009 9:00	0.42	-1.45	1.51	163.89	0
9/13/2009 10:00	0.26	-1.54	1.56	170.52	0
9/13/2009 11:00	0.15	-1.7	1.7	174.81	0
9/13/2009 12:00	-0.69	-1.54	1.69	204.21	0
9/13/2009 13:00	-0.38	-1.59	1.63	193.59	0
9/13/2009 14:00	0.45	-1.67	1.73	164.95	0
9/13/2009 15:00	1.57	-1.8	2.39	138.94	0
9/13/2009 16:00	2.68	-2	3.35	126.76	0.026
9/13/2009 17:00	3.46	-2.31	4.16	123.68	0.058
9/13/2009 18:00	3.68	-2.71	4.56	126.38	0.127
9/13/2009 19:00	3.42	-3.03	4.57	131.47	0.18
9/13/2009 20:00	2.89	-3.04	4.19	136.48	0.153
9/13/2009 21:00	2.25	-2.62	3.45	139.35	0.132
9/13/2009 22:00	1.69	-1.99	2.61	139.67	0.233
9/13/2009 23:00	1.4	-1.48	2.04	136.6	0.307
9/14/2009 0:00	2.2	-1.79	2.83	129.14	0.328
9/14/2009 1:00	2.03	-1.45	2.5	125.5	0.233
9/14/2009 2:00	1.87	-1.26	2.26	123.86	0.169
9/14/2009 3:00	1.72	-1.16	2.08	124.01	0.19
9/14/2009 4:00	1.59	-1.12	1.95	125.22	0.132
9/14/2009 5:00	1.48	-1.09	1.84	126.36	0.116
9/14/2009 6:00	1.4	-1.02	1.74	126.08	0.106
9/14/2009 7:00	1.41	-0.91	1.68	122.95	0.106
9/14/2009 8:00	1.57	-0.77	1.75	116.21	0.132
9/14/2009 9:00	1.9	-0.62	2	108.11	0.101
9/14/2009 10:00	2.32	-0.6	2.4	104.42	0.085
9/14/2009 11:00	2.68	-0.85	2.81	107.52	0.048
9/14/2009 12:00	3.25	-1.79	3.71	118.88	0.026
9/14/2009 13:00	3.47	-2.25	4.14	122.92	0.032
9/14/2009 14:00	3.61	-2.57	4.43	125.47	0.026
9/14/2009 15:00	3.68	-2.78	4.61	127.11	0.053
9/14/2009 16:00	3.76	-2.94	4.77	128	0.079
9/14/2009 17:00	3.94	-3.09	5	128.13	0.19
9/14/2009 18:00	4.24	-3.27	5.35	127.64	0.243
9/14/2009 19:00	4.45	-3.36	5.57	127.08	0.259
9/14/2009 20:00	4.29	-3.23	5.37	126.95	0.259
9/14/2009 21:00	3.6	-2.78	4.55	127.7	0.243
9/14/2009 22:00	2.64	-2.2	3.44	129.72	0.222
9/14/2009 23:00	1.8	-1.7	2.47	133.34	0.238
9/15/2009 0:00	1.89	-2.07	2.81	137.65	0.228
9/15/2009 1:00	1.4	-1.99	2.43	144.91	0.159
9/15/2009 2:00	1.01	-1.83	2.09	151.06	0.206
9/15/2009 3:00	0.71	-1.63	1.78	156.6	0.106
9/15/2009 4:00	0.45	-1.47	1.54	162.95	0.095
9/15/2009 5:00	0.21	-1.41	1.42	171.7	0.074
9/15/2009 6:00	-0.06	-1.48	1.48	182.24	0.032
9/15/2009 7:00	-0.31	-1.62	1.65	190.92	0.005
9/15/2009 8:00	-0.52	-1.75	1.83	196.64	0.011
9/15/2009 9:00	-0.67	-1.8	1.92	200.52	0.026
9/15/2009 10:00	-0.81	-1.74	1.92	204.95	0.011
9/15/2009 11:00	-1.01	-1.6	1.9	212.28	0
9/15/2009 12:00	-2.24	-1.44	2.67	237.3	0
9/15/2009 13:00	-2.48	-1.33	2.81	241.77	0.005
9/15/2009 14:00	-2.04	-1.48	2.52	234.01	0.005
9/15/2009 15:00	-1.18	-1.81	2.16	213.13	0.005
9/15/2009 16:00	-0.26	-2.26	2.27	186.44	0.011
9/15/2009 17:00	0.38	-2.77	2.8	172.22	0.016
9/15/2009 18:00	0.45	-3.27	3.3	172.1	0.042
9/15/2009 19:00	0.08	-3.62	3.62	178.67	0.011
9/15/2009 20:00	-0.52	-3.66	3.7	188.15	0.005
9/15/2009 21:00	-1.18	-3.3	3.51	199.71	0.042
9/15/2009 22:00	-1.8	-2.7	3.25	213.66	0.18
9/15/2009 23:00	-2.29	-2.06	3.09	228.02	0.222
9/16/2009 0:00	-2.96	-1.5	3.32	243.09	0.222
9/16/2009 1:00	-2.83	-1	3.01	250.6	0.185
9/16/2009 2:00	-2.8	-0.76	2.9	254.76	0.233
9/16/2009 3:00	-2.82	-0.72	2.91	255.57	0.196
9/16/2009 4:00	-2.88	-0.81	2.99	254.34	0.164
9/16/2009 5:00	-2.97	-0.93	3.11	252.68	0.212
9/16/2009 6:00	-3.07	-1.01	3.23	251.69	0.132
9/16/2009 7:00	-3.09	-1.06	3.27	251	0.122
9/16/2009 8:00	-2.96	-1.08	3.15	249.89	0.085
9/16/2009 9:00	-2.63	-1.06	2.83	248.07	0.037
9/16/2009 10:00	-2.29	-0.91	2.47	248.34	0.058
9/16/2009 11:00	-2.18	-0.54	2.25	256.15	0.021
9/16/2009 12:00	-2.92	-0.14	2.93	267.22	0.032
9/16/2009 13:00	-3	0.43	3.04	278.19	0.016
9/16/2009 14:00	-2.77	0.93	2.92	288.61	0
9/16/2009 15:00	-2.32	1.34	2.68	300.02	0
9/16/2009 16:00	-1.78	1.6	2.39	312.05	0
9/16/2009 17:00	-1.26	1.65	2.08	322.55	0.005
9/16/2009 18:00	-0.88	1.46	1.7	329.05	0
9/16/2009 19:00	-0.57	1.2	1.33	334.44	0
9/16/2009 20:00	-0.28	1.08	1.11	345.33	0
9/16/2009 21:00	0.04	1.24	1.24	2.03	0
9/16/2009 22:00	0.3	1.64	1.66	10.29	0
9/16/2009 23:00	0.34	2.16	2.19	8.84	0
9/17/2009 0:00	0.82	2.29	2.43	19.63	0.005
9/17/2009 1:00	0.55	3.04	3.09	10.23	0.021
9/17/2009 2:00	0.22	3.44	3.45	3.71	0.063
9/17/2009 3:00	-0.12	3.59	3.59	358.14	0.042
9/17/2009 4:00	-0.4	3.62	3.65	353.66	0.111
9/17/2009 5:00	-0.56	3.69	3.73	351.38	0.19
9/17/2009 6:00	-0.55	3.88	3.92	352	0.212
9/17/2009 7:00	-0.45	4.06	4.08	353.62	0.164
9/17/2009 8:00	-0.41	4.02	4.05	354.15	0.238
9/17/2009 9:00	-0.49	3.67	3.7	352.34	0.265
9/17/2009 10:00	-0.55	3.17	3.22	350.1	0.243
9/17/2009 11:00	-0.4	2.8	2.83	351.97	0.19
9/17/2009 12:00	1.03	2.69	2.88	20.98	0.138
9/17/2009 13:00	1.83	2.95	3.47	31.76	0.18
9/17/2009 14:00	2.42	2.9	3.78	39.87	0.106
9/17/2009 15:00	2.85	2.61	3.87	47.59	0.079
9/17/2009 16:00	3.21	2.14	3.86	56.26	0.037
9/17/2009 17:00	3.57	1.57	3.9	66.3	0.037
9/17/2009 18:00	3.99	0.96	4.1	76.52	0.032
9/17/2009 19:00	4.26	0.38	4.28	84.91	0.016
9/17/2009 20:00	4.13	-0.09	4.13	91.18	0.032
9/17/2009 21:00	3.47	-0.39	3.49	96.36	0.011
9/17/2009 22:00	2.57	-0.58	2.64	102.61	0.042
9/17/2009 23:00	1.87	-0.73	2.01	111.28	0.058
9/18/2009 0:00	2.18	-0.07	2.18	91.87	0.085
9/18/2009 1:00	2.28	-0.37	2.31	99.12	0.122
9/18/2009 2:00	2.24	-0.67	2.34	106.7	0.085
9/18/2009 3:00	2.08	-0.98	2.3	115.27	0.127
9/18/2009 4:00	1.82	-1.29	2.23	125.43	0.132
9/18/2009 5:00	1.46	-1.6	2.17	137.6	0.074
9/18/2009 6:00	1.03	-1.9	2.16	151.44	0.111
9/18/2009 7:00	0.59	-2.17	2.25	164.91	0.143
9/18/2009 8:00	0.18	-2.4	2.41	175.79	0.106
9/18/2009 9:00	-0.15	-2.57	2.58	183.3	0.069
9/18/2009 10:00	-0.41	-2.73	2.76	188.5	0.037
9/18/2009 11:00	-0.63	-2.9	2.97	192.3	0.111
9/18/2009 12:00	-1.35	-3.6	3.84	200.51	0.063
9/18/2009 13:00	-1.15	-3.54	3.72	197.97	0.037
9/18/2009 14:00	-0.74	-3.41	3.49	192.19	0.048
9/18/2009 15:00	-0.19	-3.23	3.23	183.29	0.063
9/18/2009 16:00	0.4	-3.06	3.09	172.56	0.058
9/18/2009 17:00	0.91	-2.97	3.11	162.96	0.053
9/18/2009 18:00	1.27	-2.99	3.25	157	0.042
9/18/2009 19:00	1.53	-3.04	3.4	153.29	0.053
9/18/2009 20:00	1.77	-2.99	3.48	149.41	0.063
9/18/2009 21:00	2.03	-2.79	3.45	144.02	0.074
9/18/2009 22:00	2.12	-2.53	3.3	140.08	0.095
9/18/2009 23:00	1.8	-2.35	2.96	142.51	0.074
9/19/2009 0:00	-0.54	-2.35	2.41	192.96	0.037
9/19/2009 1:00	-1.56	-2.18	2.68	215.58	0.011
9/19/2009 2:00	-2.29	-1.65	2.82	234.17	0.016
9/19/2009 3:00	-2.78	-0.91	2.93	251.78	0.069
9/19/2009 4:00	-3.07	-0.13	3.07	267.5	0.111
9/19/2009 5:00	-3.19	0.51	3.23	279.11	0.164
9/19/2009 6:00	-3.2	0.89	3.32	285.5	0.249
9/19/2009 7:00	-3.14	1.03	3.3	288.14	0.302
9/19/2009 8:00	-3.05	1.01	3.21	288.33	0.365
9/19/2009 9:00	-2.96	0.93	3.1	287.49	0.354
9/19/2009 10:00	-2.75	0.96	2.91	289.19	0.265
9/19/2009 11:00	-2.29	1.27	2.62	299	0.291
9/19/2009 12:00	-0.55	2.5	2.56	347.55	0.312
9/19/2009 13:00	0.13	3.3	3.3	2.22	0.243
9/19/2009 14:00	0.56	3.56	3.61	8.9	0.095
9/19/2009 15:00	0.79	3.44	3.53	12.97	0.026
9/19/2009 16:00	0.91	3.13	3.25	16.16	0.037
9/19/2009 17:00	0.98	2.82	2.98	19.12	0.021
9/19/2009 18:00	1.06	2.68	2.88	21.59	0.005
9/19/2009 19:00	1.1	2.71	2.92	22.16	0.011
9/19/2009 20:00	1.02	2.85	3.03	19.75	0.005
9/19/2009 21:00	0.77	3.07	3.16	14.08	0.005
9/19/2009 22:00	0.37	3.28	3.3	6.53	0.016
9/19/2009 23:00	-0.1	3.41	3.41	358.36	0.053
9/20/2009 0:00	-0.76	2.61	2.72	343.71	0.138
9/20/2009 1:00	-1.19	2.92	3.15	337.82	0.302
9/20/2009 2:00	-1.45	3.15	3.47	335.28	0.407
9/20/2009 3:00	-1.58	3.3	3.66	334.4	0.354
9/20/2009 4:00	-1.63	3.35	3.73	334.08	0.28
9/20/2009 5:00	-1.63	3.26	3.65	333.43	0.206
9/20/2009 6:00	-1.63	3.03	3.44	331.75	0.222
9/20/2009 7:00	-1.63	2.74	3.19	329.33	0.169
9/20/2009 8:00	-1.63	2.51	2.99	327.06	0.095
9/20/2009 9:00	-1.62	2.41	2.91	326.18	0.127
9/20/2009 10:00	-1.55	2.41	2.87	327.28	0.111
9/20/2009 11:00	-1.36	2.42	2.78	330.74	0.074
9/20/2009 12:00	-0.51	1.71	1.78	343.43	0.069
9/20/2009 13:00	-0.32	1.8	1.83	349.98	0.074
9/20/2009 14:00	-0.17	1.96	1.97	354.91	0.063
9/20/2009 15:00	-0.1	2.18	2.18	357.37	0.011
9/20/2009 16:00	-0.14	2.47	2.48	356.68	0.005
9/20/2009 17:00	-0.36	2.88	2.9	352.83	0.048
9/20/2009 18:00	-0.78	3.37	3.46	347.03	0.074
9/20/2009 19:00	-1.28	3.77	3.98	341.25	0.074
9/20/2009 20:00	-1.73	3.84	4.21	335.76	0.085
9/20/2009 21:00	-2.01	3.43	3.98	329.55	0.175
9/20/2009 22:00	-2.17	2.76	3.51	321.73	0.243
9/20/2009 23:00	-2.28	2.13	3.12	313.14	0.28
9/21/2009 0:00	-2.28	1.82	2.92	308.66	0.545
9/21/2009 1:00	-2.49	1.82	3.09	306.19	0.683
9/21/2009 2:00	-2.68	1.83	3.25	304.42	0.556
9/21/2009 3:00	-2.83	1.83	3.37	302.96	0.635
9/21/2009 4:00	-2.92	1.78	3.42	301.31	0.714
9/21/2009 5:00	-2.92	1.61	3.33	298.8	0.614
9/21/2009 6:00	-2.82	1.3	3.1	294.69	0.746
9/21/2009 7:00	-2.68	0.93	2.84	289.07	0.794
9/21/2009 8:00	-2.61	0.61	2.68	283.14	0.81
9/21/2009 9:00	-2.66	0.43	2.69	279.14	0.794
9/21/2009 10:00	-2.83	0.4	2.86	278.13	0.73
9/21/2009 11:00	-3.12	0.55	3.16	279.93	0.746
9/21/2009 12:00	-4.05	1	4.17	283.95	0.778
9/21/2009 13:00	-3.94	1.41	4.18	289.67	0.746
9/21/2009 14:00	-3.54	2.07	4.1	300.25	0.788
9/21/2009 15:00	-2.92	2.81	4.05	313.95	0.905
9/21/2009 16:00	-2.07	3.4	3.98	328.68	0.82
9/21/2009 17:00	-1	3.57	3.71	344.33	0.476
9/21/2009 18:00	0.23	3.16	3.17	4.1	0.291
9/21/2009 19:00	1.35	2.34	2.7	30.02	0.116
9/21/2009 20:00	2.06	1.4	2.49	55.87	0.085
9/21/2009 21:00	2.15	0.55	2.22	75.53	0.122
9/21/2009 22:00	1.87	-0.12	1.87	93.53	0.074
9/21/2009 23:00	1.6	-0.58	1.7	109.99	0.037
9/22/2009 0:00	1.81	0.43	1.86	76.6	0.111
9/22/2009 1:00	1.65	1.3	2.1	51.8	0.069
9/22/2009 2:00	1.47	1.86	2.37	38.34	0.037
9/22/2009 3:00	1.27	2.17	2.52	30.33	0.042
9/22/2009 4:00	1.04	2.31	2.53	24.13	0.011
9/22/2009 5:00	0.75	2.35	2.47	17.6	0.011
9/22/2009 6:00	0.4	2.35	2.39	9.61	0.016
[truncated: 24,209 more rows]
